# Supplementary material for: Identification of Potential Sex-Specific Biomarkers in Pigs with Low and High Intramuscular Fat Content Using Integrated Bioinformatics and Machine Learning
Source: Genes (Basel). 2023 Aug 25;14(9):1695. doi: 10.3390/genes14091695 (PMC10531182; doi:10.3390/genes14091695)
Supplement: Supplementary file 1 [file genes-14-01695-s001.zip]

Archive with 1 entries (1 files):
- genes-2526967-supplementary.xlsx
