# Supplementary material for: Identification of Potential Sex-Specific Biomarkers in Pigs with Low and High Intramuscular Fat Content Using Integrated Bioinformatics and Machine Learning
Source: Genes (Basel). 2023 Aug 25;14(9):1695. doi: 10.3390/genes14091695 (PMC10531182; doi:10.3390/genes14091695)
Supplement: Supplementary file 1 [file genes-14-01695-s001.zip › genes-2526967-supplementary.xlsx]

## Sheet: Info
Title:	Identification of potential sex-specific biomarkers in pigs with low and high intramuscular fat content using integrated bioinformatics and machine learning
Authors	Yongli Yang et al., Genes
Additional files:

## Sheet: S1
Table S1: Primers information for potential sex-specific biomarkers and housekeeping gene GAPDH.
GeneBank No	Gene name	Seuqence of Primer 5'→3'	Product size (bp)	Tm (℃）
NM_213912.3	TNNI1	F: ATGCTGGCCAAGGCCAAGGAGTG	209	63.1
		R: GTGTTGTGCAGGCATTTGGCCTC
NM_001244472.1	MYL9	F: CATGACATGCTGGCCTCACTGGG	192	62.8
		R: GATGAAGCCTGAGGCCTCCTCAT
NM_001129958.1	SERPINC1	F: GCCCCTGGACTTCAAGGAAAATG	182	59.5
		R: CAGAGCTGAACTCTGACTTCCAC
NM_001001908.2	CD4	F: CGAAGGTGGTGCTGAGCTTGAAG	236	63
		R: CCCAGCGAGAAACAGAAGGCCTA
NM_213776.1	CD2	F: TGTGCCGACAAAACGGTGACCTG	202	60
		R: CCGTACAACTGATGGTCACCATG
NM_003131393.4	AOC2	F: GTTAGTGGGCAGAGGGGCAGTCC	216	62.3
		R: CCTTCAAGTGCCCCGTTTGGGTG
NM_001206359.1	GAPDH	F: GGACTCATGACCACGGTCCAT	187	57.8
		R: TCAGATCCACAACCGACACGT

## Sheet: S2
Table S2: Total differentially expressed genes between male and female pigs in the low-IMF group.
	logFC	lfcSE	stat	P.Value	adj.P.Val	group
CMYA5	-1.05756	0.502553	-2.10438	0.0353454	0.939939	DOWN
MYH6	1.05299	0.329164	3.199	0.00137907	0.21453	UP
MYL2	1.00331	0.283104	3.54395	0.000394178	0.0983438	UP
TNNC1	1.39243	0.414588	3.35859	0.000783424	0.143493	UP
TPM3	1.17897	0.350048	3.36803	0.000757086	0.140942	UP
MAP3K20	-1.38632	0.326092	-4.25132	2.13e-05	0.0134075	DOWN
TNNI1	1.37494	0.356518	3.85658	0.000114984	0.0460795	UP
MYL3	1.30017	0.450003	2.88925	0.00386168	0.35653	UP
FHL3	1.18196	0.272808	4.33257	1.47e-05	0.009845	UP
TLCD4	-1.30079	0.428292	-3.03716	0.0023882	0.288515	DOWN
BCL6	-1.18182	0.286034	-4.13176	3.6e-05	0.0194669	DOWN
SPSB2	-2.49397	0.339805	-7.33941	2.15e-13	6.09e-10	DOWN
SLC20A1	1.21661	0.280234	4.34142	1.42e-05	0.009845	UP
DUSP1	1.07752	0.304283	3.54117	0.000398364	0.0983438	UP
NES	-1.20172	0.340546	-3.5288	0.000417452	0.100864	DOWN
ZNF24	1.878	0.697529	2.69236	0.00709477	0.487769	UP
MYL6	1.31192	0.241151	5.44022	5.32e-08	8.63e-05	UP
AP3M1	-1.55582	0.743817	-2.09167	0.0364684	0.939939	DOWN
SRSF1	-1.23124	0.354165	-3.47644	0.000508111	0.109836	DOWN
PPP4R2	-1.30952	0.155216	-8.43672	3.26e-17	1.24e-13	DOWN
FZD7	1.03347	0.152522	6.77591	1.24e-11	2.81e-08	UP
PRKACB	1.0455	0.350359	2.9841	0.00284417	0.30526	UP
RNPC3	1.10646	0.241623	4.57927	4.67e-06	0.00441555	UP
EGR1	1.22629	0.366379	3.34706	0.00081675	0.147222	UP
FAXDC2	4.08267	1.1422	3.5744	0.000351032	0.092705	UP
NR1H3	1.02766	0.353316	2.9086	0.00363046	0.343563	UP
MYLK	-1.0831	0.460227	-2.35341	0.018602	0.739716	DOWN
NT5DC2	1.29304	0.372736	3.46906	0.00052229	0.109836	UP
TECRL	1.34167	0.39553	3.39208	0.000693635	0.131631	UP
RUSC1	1.16103	0.284635	4.07903	4.52e-05	0.0213983	UP
COL11A1	1.88951	0.349316	5.40918	6.33e-08	8.99e-05	UP
MYL9	-1.21422	0.446717	-2.71809	0.00656603	0.46576	DOWN
GADD45GIP1	-2.21183	0.549509	-4.02511	5.69e-05	0.0248731	DOWN
DDO	1.26943	0.255994	4.95884	7.09e-07	0.000805318	UP
SPP1	3.8783	0.856388	4.52867	5.94e-06	0.00481466	UP
AP1S2	-1.64214	0.445099	-3.68939	0.000224796	0.068994	DOWN
CXCR4	1.106	0.248875	4.44399	8.83e-06	0.00668541	UP
SLPI	-1.32518	0.387728	-3.4178	0.000631286	0.12577	DOWN
CCL2	-1.67257	0.524345	-3.18984	0.00142353	0.215541	DOWN
PLEKHN1	-1.08172	0.528877	-2.04531	0.0408243	0.945772	DOWN
TMEM51	-1.33008	0.521465	-2.55065	0.0107522	0.596498	DOWN
SLCO4A1	-1.43378	0.535535	-2.67728	0.00742229	0.495809	DOWN
RORC	1.08487	0.363694	2.98292	0.00285514	0.30526	UP
CERS6	-1.16924	0.392714	-2.97733	0.00290772	0.30526	DOWN
CIITA	-1.55632	0.630405	-2.46876	0.0135581	0.647546	DOWN
AGBL1	1.12043	0.479398	2.33716	0.0194307	0.758263	UP
A2M	-2.16062	1.01758	-2.12329	0.0337293	0.9388	DOWN
ATL1	-1.7411	0.665893	-2.61469	0.00893091	0.544968	DOWN
HDDC3	1.15852	0.407852	2.84053	0.00450392	0.386247	UP
NMT2	-1.07742	0.490623	-2.19603	0.0280897	0.873937	DOWN
CALCR	1.00321	0.344121	2.91529	0.00355356	0.343563	UP
ACTG2	-2.86544	1.15552	-2.47978	0.0131462	0.647546	DOWN
CHST9	1.18022	0.563535	2.09431	0.0362327	0.939939	UP
DCLRE1B	1.06438	0.353612	3.01004	0.00261216	0.296687	UP
PAFAH1B3	1.18462	0.412077	2.87476	0.00404336	0.367331	UP
PLEKHB1	3.6179	0.406262	8.90535	5.32e-19	6.04e-15	UP
FGB	-2.74243	1.32527	-2.06934	0.0385143	0.945772	DOWN
RASGEF1A	-1.0117	0.511234	-1.97893	0.0478241	0.978373	DOWN
HOXC8	-1.2822	0.412578	-3.10777	0.00188502	0.245777	DOWN
C14orf39	1.73024	0.561216	3.08302	0.00204913	0.253686	UP
CP	-1.45503	0.466752	-3.11735	0.00182487	0.243803	DOWN
GSTO2	-3.16319	1.28671	-2.45835	0.0139578	0.657696	DOWN
ZNF385B	1.84936	0.383153	4.82668	1.39e-06	0.00143322	UP
MPZ	-1.19729	0.506236	-2.36508	0.0180259	0.728479	DOWN
BTBD11	1.40284	0.265884	5.27616	1.32e-07	0.000166457	UP
HYLS1	1.29574	0.30958	4.18546	2.85e-05	0.0170094	UP
PAPPA2	-1.45291	0.488379	-2.97496	0.00293026	0.30526	DOWN
ITIH1	-1.61965	0.439974	-3.68124	0.000232102	0.0693619	DOWN
GCKR	-1.30794	0.66291	-1.97303	0.0484927	0.978373	DOWN
ZNF770	-2.01511	0.567909	-3.5483	0.000387724	0.0983438	DOWN
IGSF10	-1.50541	0.600368	-2.50747	0.0121598	0.633423	DOWN
RYR2	-1.83924	0.762463	-2.41223	0.0158551	0.680223	DOWN
GLDN	-1.4744	0.689609	-2.13802	0.0325151	0.938063	DOWN
GFRA3	1.01599	0.481261	2.1111	0.0347637	0.939939	UP
VTN	-1.96632	0.704823	-2.78981	0.00527388	0.410207	DOWN
ZNF76	1.94348	0.552537	3.51738	0.000435829	0.10311	UP
HPX	-2.19144	0.820783	-2.66994	0.00758642	0.503146	DOWN
LYZ	2.44984	0.698187	3.50887	0.000450023	0.104295	UP
ARHGEF37	-1.18505	0.551388	-2.14922	0.031617	0.92668	DOWN
CYP26B1	-1.47207	0.462934	-3.17986	0.00147346	0.220165	DOWN
CFB	-1.80404	0.622439	-2.89834	0.00375146	0.352079	DOWN
ASB18	1.31545	0.517092	2.54394	0.0109611	0.604243	UP
HS3ST6	1.09894	0.446503	2.46122	0.0138466	0.655173	UP
CDH18	1.03895	0.526521	1.97323	0.0484698	0.978373	UP
AMT	1.13858	0.41476	2.74515	0.00604841	0.443204	UP
TLL1	-1.3301	0.424297	-3.13484	0.0017195	0.237196	DOWN
SERPINB11	1.27185	0.507633	2.50545	0.0122295	0.634146	UP
PPP1R3D	1.04693	0.469443	2.23015	0.0257375	0.842292	UP
KIF20A	-1.1016	0.479332	-2.2982	0.0215502	0.791987	DOWN
RERGL	-1.01937	0.513322	-1.98583	0.0470521	0.978373	DOWN
PHF24	1.13253	0.518187	2.18556	0.0288475	0.886422	UP
VMAC	3.8845	0.454899	8.53926	1.35e-17	7.67e-14	UP
S1PR3	-1.32148	0.525093	-2.51666	0.0118473	0.625756	DOWN
CELA2A	1.49583	0.430693	3.47308	0.000514513	0.109836	UP
HHIPL2	-3.16809	0.781566	-4.05351	5.05e-05	0.0229185	DOWN
DNER	1.70042	0.673592	2.52441	0.0115893	0.621995	UP
CPS1	-2.96724	1.19851	-2.47577	0.0132949	0.647546	DOWN
ACSM4	-1.41189	0.48761	-2.89552	0.00378527	0.352341	DOWN
C14orf132	-1.18764	0.580986	-2.04418	0.0409354	0.945772	DOWN
GRAMD1C	1.00988	0.450359	2.24238	0.0249368	0.82992	UP
ZNF554	-7.11316	1.26355	-5.6295	1.81e-08	3.42e-05	DOWN
BDKRB2	-1.10459	0.490412	-2.25236	0.0242994	0.821513	DOWN
ADAMTS19	-2.06359	0.724156	-2.84964	0.00437684	0.379415	DOWN
SCN1A	-2.38708	1.15739	-2.06247	0.0391627	0.945772	DOWN
NR0B2	1.80032	0.617856	2.91382	0.00357037	0.343563	UP
FSTL4	-2.41259	0.918765	-2.62591	0.00864187	0.539215	DOWN
GLDC	-1.08245	0.441902	-2.44952	0.0143046	0.668492	DOWN
FCRLA	-1.3494	0.499128	-2.70352	0.00686085	0.477987	DOWN
CDH2	-1.02752	0.516278	-1.99024	0.0465647	0.977428	DOWN
SERPINC1	-3.38201	1.17263	-2.88412	0.00392513	0.359466	DOWN
IL21R	-2.09173	0.891288	-2.34686	0.0189323	0.746512	DOWN
NRSN1	1.46081	0.70796	2.0634	0.0390744	0.945772	UP
PCK1	-1.77553	0.75151	-2.36262	0.0181463	0.730741	DOWN
RLBP1	-2.26966	0.936684	-2.42308	0.0153896	0.680223	DOWN
ESPL1	-1.03021	0.506386	-2.03444	0.0419075	0.946656	DOWN
NECAB3	-1.84051	0.707308	-2.60213	0.00926462	0.553732	DOWN
PLPPR3	4.56344	1.00396	4.54546	5.48e-06	0.00478836	UP
NTRK3	-2.73638	0.840325	-3.25634	0.00112858	0.183089	DOWN
PYGB	-2.05199	0.976078	-2.10228	0.0355288	0.939939	DOWN
PDZRN4	-1.44087	0.651211	-2.21261	0.0269248	0.86129	DOWN
CFAP206	2.00647	0.682054	2.9418	0.00326313	0.322913	UP
NR5A2	-1.21244	0.591723	-2.049	0.040462	0.945772	DOWN
CFAP300	-1.97454	0.671353	-2.94114	0.00327008	0.322913	DOWN
MYBPC3	-3.75065	1.43636	-2.61122	0.00902201	0.544968	DOWN
FAM43B	1.25182	0.610976	2.04889	0.0404726	0.945772	UP
ESM1	-1.34728	0.679738	-1.98205	0.0474733	0.978373	DOWN
MLC1	-1.76836	0.73566	-2.40377	0.0162269	0.690158	DOWN
NKD1	-1.8393	0.716653	-2.56651	0.0102727	0.585628	DOWN
AMBN	1.58883	0.589106	2.69702	0.00699626	0.484448	UP
GPLD1	-1.67756	0.773357	-2.16919	0.0300683	0.908128	DOWN
LPXN	1.49296	0.574627	2.59813	0.00937317	0.557286	UP
AKR1D1	-2.68774	0.890803	-3.01721	0.00255112	0.296687	DOWN
FGL1	-2.47053	0.908803	-2.71844	0.006559	0.46576	DOWN
F2	-4.58837	1.24258	-3.69261	0.000221961	0.068994	DOWN
C5	-2.55624	0.97109	-2.63234	0.0084799	0.534987	DOWN
COL28A1	-1.80902	0.694344	-2.60536	0.00917765	0.551436	DOWN
PCDHB7	-5.50604	1.65756	-3.32178	0.000894466	0.15627	DOWN
CPB2	-3.32247	1.53382	-2.16614	0.0303005	0.910299	DOWN
SERPINA5	-3.01152	1.51253	-1.99105	0.046475	0.977428	DOWN
TREH	2.13886	0.970017	2.20497	0.0274562	0.863092	UP
SPP2	-3.38759	1.46676	-2.30957	0.0209122	0.786352	DOWN
DCDC2	1.85467	0.788344	2.35262	0.0186416	NA	UP
F9	-2.94495	1.22729	-2.39956	0.0164146	NA	DOWN
FBXO15	-3.06996	1.37282	-2.23625	0.0253352	NA	DOWN
SERPINE3	3.18246	1.27283	2.5003	0.0124089	NA	UP
CBR2	-2.59878	1.03345	-2.51467	0.0119142	NA	DOWN
RIMS3	-2.18001	0.897618	-2.42866	0.0151547	NA	DOWN
CACNA2D2	-1.88126	0.914485	-2.05718	0.0396691	NA	DOWN
PAQR6	-5.31804	1.62404	-3.27457	0.00105822	NA	DOWN
PLEKHS1	-3.10251	1.3825	-2.24413	0.0248239	NA	DOWN
MACC1	2.85553	1.09383	2.61057	0.00903912	NA	UP
VMO1	2.60481	1.29004	2.01917	0.04347	NA	UP
CLNK	3.85748	1.43504	2.68807	0.00718665	NA	UP
P2RX1	-3.84508	1.47754	-2.60235	0.0092586	NA	DOWN
SLC6A12	-2.83671	1.18027	-2.40344	0.0162417	NA	DOWN
TSPAN2	-3.33415	1.6114	-2.0691	0.0385369	NA	DOWN
DCC	-2.78192	1.26162	-2.20503	0.0274517	NA	DOWN
APCS	-3.01866	1.45308	-2.07742	0.0377627	NA	DOWN
SLC10A2	-4.26055	1.51831	-2.80612	0.00501419	NA	DOWN
SULT2A1	-4.22088	1.61395	-2.61524	0.00891638	NA	DOWN
KIF14	-3.3757	1.65373	-2.04127	0.0412238	NA	DOWN
TNFSF8	3.53778	1.72931	2.04578	0.0407779	NA	UP

## Sheet: S3
Table S3: Total differentially expressed genes between male and female pigs in the high-IMF group.
	logFC	baseMean	lfcSE	stat	P.Value	padj	group
MYL2	1.0134	179213	0.214704	4.71998	2.36e-06	0.00239837	UP
ANKRD1	2.13438	83068.8	0.534333	3.99447	6.48e-05	0.039558	UP
HSPB8	1.57459	66561.8	0.419527	3.75326	0.000174553	0.0788848	UP
ENAH	1.3896	47540.9	0.487728	2.84912	0.00438401	0.42795	UP
ARID5B	1.46915	30741.9	0.414114	3.54769	0.000388622	0.131721	UP
ATP8	-2.03296	25230	0.735489	-2.7641	0.00570805	0.475842	DOWN
KLHL40	1.1896	20688.2	0.410794	2.89586	0.00378123	0.391005	UP
RRAD	1.18519	19048.3	0.339778	3.48813	0.000486415	0.140571	UP
PRKG1	2.16672	14526.2	0.43388	4.99383	5.92e-07	0.00103182	UP
PDE4B	1.32288	14077.6	0.453231	2.91877	0.00351412	0.377334	UP
STYXL2	2.38628	13899.9	0.214159	11.1426	7.79e-29	9.5e-25	UP
LMCD1	1.65196	12189.5	0.363686	4.54226	5.57e-06	0.00522378	UP
MTARC2	1.12006	7602.69	0.453435	2.47017	0.0135049	0.596414	UP
SGMS2	1.81383	7828.84	0.858052	2.1139	0.0345241	0.77655	UP
RNF115	1.16887	7496.57	0.364595	3.20595	0.00134616	0.241557	UP
SGK1	1.16015	7314.31	0.385192	3.01188	0.00259633	0.330005	UP
YOD1	1.43915	6367.27	0.453083	3.17635	0.00149139	0.257853	UP
PAK1	1.11305	5862.27	0.320448	3.47343	0.000513852	0.140571	UP
TRAFD1	1.2434	5937.63	0.427728	2.907	0.00364917	0.383855	UP
PEG10	2.44778	6061.85	0.905653	2.70278	0.00687621	0.489753	UP
RNF146	-1.03881	5232.79	0.516504	-2.01123	0.0443008	0.823183	DOWN
ANKRD2	1.45619	5248.95	0.472425	3.08237	0.00205362	0.291376	UP
DNAJA4	1.40413	5215.71	0.472889	2.96925	0.00298524	0.343641	UP
KBTBD6	-1.07605	4649.85	0.459463	-2.34197	0.0191824	0.649482	DOWN
SEL1L	-1.32276	4391.64	0.188287	-7.0252	2.14e-12	6.52e-09	DOWN
NR4A2	-1.23455	4068.62	0.468345	-2.63598	0.00838945	0.496838	DOWN
NFIL3	1.24904	3881.49	0.493986	2.52849	0.0114555	0.559122	UP
PCYT1A	1.11076	3598.29	0.466088	2.38314	0.0171654	0.632623	UP
HSPB3	1.02272	3596.99	0.299221	3.41795	0.000630947	0.148636	UP
ZNF358	-1.11741	3331.23	0.346349	-3.22626	0.00125419	0.23544	DOWN
SIK1	-1.09916	3298.37	0.366805	-2.99657	0.00273036	0.335521	DOWN
NABP1	1.3747	3175.86	0.401205	3.42643	0.000611563	0.148636	UP
SRXN1	2.1278	3167.41	0.884151	2.4066	0.0161017	0.630003	UP
UGCG	1.07825	2747.81	0.441267	2.44352	0.0145446	0.603651	UP
STX16	-1.18493	2509.05	0.246215	-4.81256	1.49e-06	0.00202023	DOWN
TNFRSF11B	2.64179	2776.34	1.14883	2.29956	0.0214732	0.677045	UP
RTKN2	2.36645	2708.14	0.85092	2.78104	0.00541844	0.475842	UP
GLRX	1.48988	2613.93	0.456653	3.26262	0.00110389	0.217252	UP
CCND2	-1.83286	2337.73	0.258057	-7.10253	1.22e-12	4.98e-09	DOWN
MYC	1.32227	2500.33	0.454009	2.91243	0.0035863	0.380522	UP
NCOR2	-1.06469	2303.67	0.321842	-3.30812	0.000939253	0.202327	DOWN
ARF6	1.34516	2293.96	0.208658	6.44672	1.14e-10	2.32e-07	UP
SAMD9	1.23902	2320.34	0.470641	2.63261	0.00847311	0.496838	UP
SRGN	1.10515	2269.78	0.504467	2.19073	0.0284711	0.746371	UP
TGIF1	1.20728	1902.58	0.396092	3.04797	0.00230393	0.306846	UP
NOCT	1.19858	1774.15	0.413276	2.90019	0.00372935	0.388936	UP
ALDH18A1	-1.42102	1293.1	0.296824	-4.78741	1.69e-06	0.00206149	DOWN
LCP1	1.148	1358.18	0.438173	2.61998	0.00879358	0.506129	UP
PTPRC	1.10655	1348.47	0.403029	2.74559	0.00604028	0.475842	UP
DUSP5	2.94436	1415.53	1.31925	2.23185	0.025625	0.717579	UP
CXCR4	1.19351	1296.97	0.436733	2.73282	0.00627953	0.475842	UP
LHFPL2	1.06351	1288.87	0.433376	2.45402	0.0141269	0.603651	UP
TNRC6C	-1.03	1200.4	0.337258	-3.05404	0.00225783	0.306112	DOWN
LAMA5	-1.00578	991.604	0.419646	-2.39674	0.0165419	0.630259	DOWN
ARC	3.31505	1122.54	1.15699	2.86523	0.00416705	0.410638	UP
PIGA	-1.14757	929.635	0.284666	-4.03131	5.55e-05	0.0376008	DOWN
NKIRAS2	1.06207	991.14	0.407073	2.60903	0.00907981	0.515311	UP
REPIN1	-1.65435	833.927	0.542995	-3.04672	0.00231354	0.306846	DOWN
MAP3K8	1.80764	894.379	0.915285	1.97495	0.0482743	0.827772	UP
KLF11	-1.05266	772.233	0.448396	-2.34762	0.018894	0.649482	DOWN
RCC1	1.0952	725.78	0.297014	3.68739	0.000226569	0.0921533	UP
N4BP2L1	-1.02935	688.095	0.434779	-2.36752	0.0179078	0.644574	DOWN
E4F1	-2.43236	642.552	1.05833	-2.29831	0.0215443	0.677534	DOWN
PTGFR	1.20418	635.28	0.273812	4.39781	1.09e-05	0.00889496	UP
NTSR2	1.33006	639.801	0.426024	3.12202	0.00179615	0.271728	UP
SLC9B2	1.15019	585.223	0.505716	2.27438	0.0229429	0.693775	UP
C11orf52	2.12353	588.632	0.278241	7.63197	2.31e-14	1.41e-10	UP
GNB5	-1.04533	531.191	0.387843	-2.69524	0.00703376	0.489753	DOWN
ADAMTS8	-1.40493	477.719	0.666581	-2.10766	0.0350601	0.783524	DOWN
IER3	1.11535	513.382	0.403661	2.76308	0.00572579	0.475842	UP
GADD45GIP1	1.27073	446.179	0.626697	2.02766	0.042595	0.817385	UP
NAT8L	-2.46959	419.9	0.714213	-3.45777	0.000544665	0.142458	DOWN
ALAS2	1.36671	459.332	0.621988	2.19732	0.0279973	0.744607	UP
DCLRE1B	1.35248	449.579	0.516779	2.61714	0.00886696	0.506695	UP
PLEK	1.41913	427.872	0.671457	2.11351	0.0345572	0.77655	UP
CALCR	1.22049	353.112	0.40755	2.9947	0.00274717	0.335521	UP
FANCD2	1.19534	338.536	0.527699	2.2652	0.0235004	0.693775	UP
LAMC2	1.3057	311.891	0.371586	3.51385	0.00044166	0.137561	UP
CHGB	1.06379	305.217	0.512139	2.07716	0.0377871	0.79775	UP
RAI1	-1.64602	267.7	0.665331	-2.47399	0.0133613	0.59535	DOWN
ROS1	1.6698	286.769	0.497669	3.35524	0.000792951	0.179177	UP
CD48	1.34033	280.572	0.507014	2.64357	0.00820378	0.496838	UP
CHST2	2.42031	276.549	0.766244	3.15867	0.0015849	0.257853	UP
BAHCC1	-1.17939	227.801	0.376039	-3.13635	0.00171068	0.271087	DOWN
ABCA7	-1.65966	219.358	0.628716	-2.63977	0.00829629	0.496838	DOWN
SLAMF7	2.82544	241.512	0.726996	3.88645	0.00010172	0.0564178	UP
ITIH1	1.59149	223.854	0.464462	3.42652	0.000611368	0.148636	UP
RGS4	1.30773	215.133	0.347949	3.75839	0.000171008	0.0788848	UP
CACNA2D3	1.91032	221.076	0.583617	3.27324	0.00106323	0.216225	UP
SORCS2	-1.1015	200.08	0.416697	-2.6434	0.00820783	0.496838	DOWN
COTL1	1.17171	208.41	0.536119	2.18553	0.0288497	0.746371	UP
ZFYVE28	-1.37796	188.412	0.556211	-2.47741	0.0132341	0.59535	DOWN
GPR183	1.20133	204.547	0.541055	2.22034	0.0263956	0.723238	UP
GIPC2	1.37411	208.262	0.56185	2.4457	0.0144573	0.603651	UP
SLC5A4	1.78432	201.396	0.472546	3.77596	0.00015939	0.077795	UP
SELL	1.99067	198.746	0.757195	2.62901	0.0085634	0.496838	UP
PLIN5	1.07046	191.628	0.444883	2.40615	0.0161215	0.630003	UP
IL13RA2	1.54909	190.975	0.540738	2.86478	0.00417301	0.410638	UP
ARHGAP15	1.49433	188.011	0.659896	2.2645	0.0235436	0.693775	UP
CD84	1.08846	181.358	0.449113	2.42359	0.0153681	0.618882	UP
SALL2	1.35512	174.189	0.487996	2.7769	0.00548793	0.475842	UP
IL1RL1	1.02017	170.114	0.493382	2.06771	0.0386677	0.801471	UP
DUSP2	1.40007	172.186	0.586502	2.38716	0.0169793	0.632623	UP
STEAP4	2.04811	173.959	0.874644	2.34164	0.019199	0.649482	UP
GCKR	-1.00605	155.013	0.49787	-2.02071	0.0433102	0.820427	DOWN
PLXNA3	-1.2018	151.815	0.455282	-2.63969	0.00829813	0.496838	DOWN
FNDC4	-1.30123	151.957	0.453824	-2.86725	0.00414057	0.410638	DOWN
PTPRF	-1.13894	152.244	0.389739	-2.92231	0.00347442	0.377334	DOWN
CSF3R	3.2978	161.498	1.58126	2.08555	0.0370195	0.794362	UP
ENC1	2.92271	158.451	0.850092	3.43811	0.000585791	0.148636	UP
ARMCX5	1.73104	153.574	0.737933	2.3458	0.0189862	0.649482	UP
LYZ	2.14133	154.814	0.813221	2.63315	0.00845968	0.496838	UP
GSTO2	-2.06879	129.538	0.862326	-2.39909	0.016436	0.630259	DOWN
GLI2	-1.30567	128.466	0.519895	-2.51141	0.0120249	0.573155	DOWN
SERPINB2	5.98751	146.077	1.92645	3.10805	0.00188325	0.273565	UP
ACSBG1	1.61957	132.951	0.612118	2.64584	0.00814877	0.496838	UP
CD2	1.15043	129.562	0.451952	2.54548	0.0109129	0.555127	UP
UVSSA	-1.34807	116.966	0.418511	-3.22112	0.0012769	0.236071	DOWN
LRRC8B	1.71564	127.452	0.797478	2.15133	0.0314504	0.752081	UP
SLITRK2	-2.01887	108.244	0.935028	-2.15915	0.0308385	0.751087	DOWN
CYP2A19	1.31243	113.799	0.660311	1.9876	0.0468562	0.824175	UP
AOC2	4.84068	114.1	0.733136	6.60271	4.04e-11	9.85e-08	UP
CD4	1.49639	103.072	0.462127	3.23805	0.00120351	0.229457	UP
SDK1	-1.05568	98.0224	0.449728	-2.34736	0.0189067	0.649482	DOWN
EFR3B	-1.04534	96.2198	0.448938	-2.32846	0.0198875	0.663015	DOWN
DNASE1L3	1.031	99.7382	0.417808	2.46764	0.0136009	0.596414	UP
HYKK	1.32809	100.565	0.443114	2.99719	0.00272484	0.335521	UP
SIX5	-1.05617	90.1952	0.46975	-2.24837	0.0245525	0.695151	DOWN
ZDHHC13	1.09724	91.4842	0.547704	2.00334	0.0451412	0.823183	UP
CRP	2.1252	97.7115	0.867864	2.44877	0.0143346	0.603651	UP
FBN3	-1.24805	86.3046	0.504463	-2.47402	0.01336	0.59535	DOWN
LGI1	1.17499	91.2381	0.580046	2.02568	0.0427976	0.817385	UP
PLPPR3	5.8125	88.5298	1.20756	4.81342	1.48e-06	0.00202023	UP
JAML	1.1741	84.9766	0.421229	2.78732	0.00531453	0.475842	UP
ADARB2	-1.22492	78.8847	0.595546	-2.0568	0.0397052	0.804658	DOWN
OLR1	1.72302	84.7626	0.875667	1.96766	0.0491069	0.832225	UP
LIF	1.83582	83.2981	0.859147	2.1368	0.0326143	0.760918	UP
EPHA7	1.09051	77.3953	0.549056	1.98615	0.0470165	0.824175	UP
COL4A3	1.43074	76.8126	0.43422	3.29496	0.00098435	0.207087	UP
TNFRSF17	-1.75123	69.4338	0.848071	-2.06496	0.0389271	0.801567	DOWN
MYH15	2.6729	76.9595	0.819102	3.26321	0.00110157	0.217252	UP
NDC80	-1.33913	64.5755	0.457176	-2.92913	0.0033991	0.377052	DOWN
AHSP	3.28157	66.6697	1.1751	2.79258	0.00522895	0.475842	UP
ZFP92	-1.08423	58.4673	0.520197	-2.08427	0.0371353	0.794955	DOWN
BCAS1	1.11733	60.5851	0.548326	2.0377	0.0415794	0.817263	UP
RNF121	2.59651	60.0691	0.937638	2.76921	0.00561928	0.475842	UP
ATP8B4	1.30596	57.9727	0.598997	2.18025	0.0292392	0.746371	UP
RND1	1.47945	57.8866	0.65797	2.2485	0.0245442	0.695151	UP
ARG1	1.96109	58.2987	0.801481	2.44683	0.0144119	0.603651	UP
CD3E	1.11923	56.1635	0.559846	1.99917	0.0455904	0.823183	UP
ANO3	1.74693	52.1526	0.644968	2.70855	0.00675778	0.489753	UP
CD69	1.33768	51.5356	0.588137	2.27444	0.0229398	0.693775	UP
GPR68	1.49001	50.1734	0.748137	1.99163	0.0464116	0.824175	UP
PUSL1	-1.36643	44.9273	0.613627	-2.22681	0.0259599	0.717579	DOWN
AHSG	3.62915	47.5512	1.32729	2.73425	0.00625221	0.475842	UP
INMT	1.31343	45.2238	0.536023	2.45032	0.0142728	0.603651	UP
SNORD45A	-2.2866	39.6771	0.991665	-2.30582	0.0211207	0.6746	DOWN
CFAP97D1	1.64742	41.9622	0.752405	2.18954	0.0285579	0.746371	UP
PTPN22	2.09742	38.9984	0.82878	2.53073	0.0113826	0.559122	UP
CYP2E1	3.4762	37.661	1.60571	2.1649	0.0303952	0.746621	UP
UPP1	1.54548	36.4323	0.700714	2.20557	0.027414	0.736796	UP
SAL1	1.63407	32.0626	0.783197	2.08641	0.0369412	0.794362	UP
HSH2D	2.18011	30.7956	0.677875	3.21609	0.00129951	0.236666	UP
NRIP2	-2.78783	28.0025	0.76796	-3.63017	0.000283235	0.101648	DOWN
F2RL1	2.8939	30.336	0.689492	4.19715	2.7e-05	0.0206134	UP
COL4A4	1.42675	27.5143	0.688039	2.07364	0.0381127	0.79958	UP
CSF3	1.46004	27.2991	0.67322	2.16874	0.0301026	0.746621	UP
SERPINF2	1.63051	26.369	0.78864	2.06749	0.0386876	0.801471	UP
DRP2	2.53494	26.9813	1.13863	2.22631	0.0259933	0.717579	UP
ICOS	1.79103	25.9405	0.691388	2.59048	0.00958408	0.532854	UP
HBM	2.07312	26.2568	0.992376	2.08905	0.0367031	0.794362	UP
CACNA1G	-3.45055	22.1123	1.35994	-2.53728	0.0111717	0.555756	DOWN
STAT4	2.02172	25.6063	1.01066	2.00041	0.0454564	0.823183	UP
RNF223	-2.21988	21.3105	0.83946	-2.64442	0.00818317	0.496838	DOWN
G6PC1	4.80659	23.406	1.5207	3.16078	0.00157346	0.257853	UP
ADGRE3	4.16038	23.5259	1.73647	2.39588	0.0165803	0.630259	UP
NCF1	2.28742	22.4234	1.14211	2.00281	0.0451979	0.823183	UP
BCO2	-2.0991	19.255	1.00376	-2.09124	0.0365067	0.794362	DOWN
IL18RAP	4.53999	22.057	1.97046	2.30403	0.021221	0.6746	UP
PTCHD1	3.33713	21.3347	1.47248	2.26633	0.0234312	0.693775	UP
VNN1	4.06581	21.5398	1.5456	2.63057	0.00852412	0.496838	UP
AURKB	-1.60606	18.2197	0.799576	-2.00864	0.0445752	0.823183	DOWN
ODAD2	2.77933	19.591	1.19788	2.32021	0.0203293	0.663358	UP
HRG	5.30128	19.5732	1.94051	2.73189	0.00629718	0.475842	UP
AADAC	1.86225	18.8519	0.842904	2.20932	0.0271524	0.733912	UP
NIPAL1	2.61949	16.966	1.20392	2.1758	0.02957	0.746371	UP
GPR84	4.79406	17.454	2.06237	2.32454	0.0200967	0.663015	UP
SYNDIG1	-2.57144	14.4366	1.20515	-2.13371	0.0328663	0.764888	DOWN
AVPR2	-2.25884	14.1491	1.13353	-1.99276	0.0462878	0.824175	DOWN
CEL	3.76526	15.576	1.0719	3.51269	0.000443602	0.137561	UP
CACNA1E	-3.25583	12.8479	1.2211	-2.66631	0.00766895	0.496838	DOWN
AKR1D1	2.5751	13.1183	1.23435	2.08619	0.0369614	0.794362	UP
CCL8	2.69517	12.8841	1.29047	2.08852	0.0367512	0.794362	UP
FOXD3	-2.47218	11.194	1.2245	-2.01893	0.0434944	0.820427	DOWN
KCNJ5	3.15347	11.9933	1.60232	1.96807	0.04906	0.832225	UP
HKDC1	4.69464	12.32	1.6246	2.88972	0.00385581	0.395366	UP
E2F1	-3.42591	7.83489	1.6081	-2.13041	0.0331377	0.768719	DOWN
CHAF1B	-3.29399	7.19209	1.67362	-1.96819	0.0490467	0.832225	DOWN
CLEC12B	3.77501	7.08092	1.66468	2.26771	0.0233468	0.693775	UP
XDH	3.62899	6.46107	1.743	2.08203	0.0373394	0.795863	UP
KCNJ15	3.70634	6.423	1.77662	2.08618	0.0369621	0.794362	UP
KLRB1	3.82618	4.63745	1.91748	1.99543	0.0459963	NA	UP

## Sheet: S4
Table S4: GO enrichment and KEGG pathway enrichment of differentially expressed genes between males and females in the low-IMF group.
ONTOLOGY	ID	Description	GeneRatio	pvalue	p.adjust	geneID	Count	%	List Total	Pop Hits	Pop Total	Fold Enrichment	Bonferroni	Benjamini
BP	GO:0055010	ventricular cardiac muscle tissue morphogenesis	0.0447761	8.86e-07	0.000547	MYBPC3, COL11A1, MYL2, TNNC1, MYL3, TNNI1	6	3.77358	134	21	15124	32.2473	0.000547	0.000547
BP	GO:0010951	negative regulation of endopeptidase activity	0.0373134	0.00190449	0.494563	SERPINB11, SLPI, SERPINC1, ITIH1, SERPINA5	5	3.14465	134	60	15124	9.40547	0.691549	0.494563
BP	GO:0042730	fibrinolysis	0.0223881	0.00329806	0.494563	FGB, CPB2, F2	3	1.88679	134	10	15124	33.8597	0.869745	0.494563
BP	GO:0071397	cellular response to cholesterol	0.0223881	0.0040078	0.494563	GRAMD1C, MLC1, GPLD1	3	1.88679	134	11	15124	30.7815	0.916071	0.494563
BP	GO:0008152	metabolic process	0.0223881	0.0040078	0.494563	CBR2, HPX, LYZ	3	1.88679	134	11	15124	30.7815	0.916071	0.494563
BP	GO:0031214	biomineral tissue development	0.0223881	0.00651764	0.670231	SLC20A1, AMBN, SPP1	3	1.88679	134	14	15124	24.1855	0.982306	0.670231
BP	GO:0007596	blood coagulation	0.0298507	0.00766026	0.675197	FGB, F9, SERPINC1, F2	4	2.51572	134	46	15124	9.81441	0.991301	0.675197
BP	GO:0006508	proteolysis	0.0373134	0.0125174	0.965403	CPB2, CELA2A, F9, F2, CFB	5	3.14465	134	102	15124	5.53263	0.999579	0.965403
BP	GO:0060048	cardiac muscle contraction	0.0223881	0.0144491	0.990567	TNNC1, MYL3, TNNI1	3	1.88679	134	21	15124	16.1237	0.999874	0.990567
BP	GO:0006546	glycine catabolic process	0.0149254	0.0175112	1	GLDC, AMT	2	1.25786	134	2	15124	112.866	0.999982	1
BP	GO:0030168	platelet activation	0.0223881	0.0186676	1	FGB, P2RX1, F2	3	1.88679	134	24	15124	14.1082	0.999991	1
BP	GO:0098742	cell-cell adhesion via plasma-membrane adhesion molecules	0.0223881	0.0233378	1	CDH2, MPZ, CDH18	3	1.88679	134	27	15124	12.5406	1	1
BP	GO:0007320	insemination	0.0149254	0.0261523	1	P2RX1, DDO	2	1.25786	134	3	15124	75.2438	1	1
BP	GO:0006805	xenobiotic metabolic process	0.0223881	0.0398024	1	CYP26B1, GSTO2, SULT2A1	3	1.88679	134	36	15124	9.40547	1	1
BP	GO:0006936	muscle contraction	0.0223881	0.0418396	1	MYL6, TPM3, TNNI1	3	1.88679	134	37	15124	9.15127	1	1
BP	GO:0019464	glycine decarboxylation via glycine cleavage system	0.0149254	0.0432089	1	GLDC, AMT	2	1.25786	134	5	15124	45.1463	1	1
CC	GO:0005576	extracellular region	0.140845	2.14e-05	0.00343912	FGB, CELA2A, AMBN, FGL1, F2, LYZ, ITIH1, FSTL4, HPX, IGSF10, VTN, C5, ESM1, F9, SLPI, ADAMTS19, SPP1, SPP2, GPLD1, CFB	20	12.5786	142	835	18376	3.0996	0.00343325	0.00343912
CC	GO:0005615	extracellular space	0.161972	9.72e-05	0.0078266	COL28A1, SERPINB11, APCS, CPB2, CELA2A, SERPINC1, SERPINE3, COL11A1, F2, LYZ, CP, GLDN, SERPINA5, HPX, VMO1, VTN, C5, F9, SLPI, SPP1, CCL2, A2M, GPLD1	23	14.4654	142	1183	18376	2.51597	0.0155321	0.0078266
CC	GO:0001725	stress fiber	0.028169	0.00703805	0.377709	TPM3, FHL3, MYL9, MYLK	4	2.51572	142	51	18376	10.1497	0.679262	0.377709
CC	GO:0030018	Z disc	0.028169	0.0214117	0.861821	RYR2, FHL3, MYL9, SCN1A	4	2.51572	142	77	18376	6.72252	0.969338	0.861821
CC	GO:0097512	cardiac myofibril	0.0140845	0.0451702	1	MYBPC3, MYL2	2	1.25786	142	6	18376	43.1362	0.999414	1
MF	GO:0004867	serine-type endopeptidase inhibitor activity	0.0597015	2.45e-05	0.00597806	COL28A1, SERPINB11, SLPI, SERPINC1, SERPINE3, ITIH1, A2M, SERPINA5	8	5.03145	134	104	16096	9.23995	0.0059603	0.00597806
MF	GO:0005509	calcium ion binding	0.126866	7.27e-05	0.00887522	RYR2, APCS, NECAB3, TNNC1, F2, FSTL4, NKD1, MYL6, F9, CDH2, MYL2, DNER, MYL3, TLL1, MYL9, CDH18, PCDHB7	17	10.6918	134	637	16096	3.2057	0.0175945	0.00887522
MF	GO:0004866	endopeptidase inhibitor activity	0.0223881	0.00849705	0.691093	C5, SLPI, A2M	3	1.88679	134	17	16096	21.1975	0.875337	0.691093
MF	GO:0032036	myosin heavy chain binding	0.0149254	0.024586	1	MYBPC3, MYL9	2	1.25786	134	3	16096	80.0796	0.997698	1
MF	GO:0002020	protease binding	0.0298507	0.0276642	1	SERPINC1, BDKRB2, A2M, SERPINA5	4	2.51572	134	79	16096	6.082	0.998935	1
MF	GO:0008146	sulfotransferase activity	0.0223881	0.0470642	1	CHST9, HS3ST6, SULT2A1	3	1.88679	134	42	16096	8.57996	0.999992	1
MF	GO:0019464	sulfotransferase activity	0.0223881	0.0470642	1	CHST9, HS3ST6, SULT2A1	3	1.88679	134	42	16096	8.57996	0.999992	1
KEGG	ssc04610	Complement and coagulation cascades	0.142857	1.05e-09	1.86e-07	FGB, VTN, C5, CPB2, F9, SERPINC1, BDKRB2, F2, A2M, CFB, SERPINA5	11	6.91824	77	79	8859	16.0199	1.91e-07	1.91e-07
KEGG	ssc05414	Dilated cardiomyopathy	0.103896	1.56e-05	0.00138153	MYBPC3, RYR2, TPM3, MYL2, TNNC1, MYL3, CACNA2D2, PRKACB	8	5.03145	77	95	8859	9.68859	0.00282155	0.00141276
KEGG	ssc05410	Hypertrophic cardiomyopathy	0.0909091	0.000115	0.00677566	MYBPC3, RYR2, TPM3, MYL2, TNNC1, MYL3, CACNA2D2	7	4.40252	77	90	8859	8.94848	0.020573	0.00692878
KEGG	ssc04260	Cardiac muscle contraction	0.0779221	0.000869	0.0384676	RYR2, TPM3, MYL2, TNNC1, MYL3, CACNA2D2	6	3.77358	77	87	8859	7.93462	0.145652	0.039337
KEGG	ssc04371	Apelin signaling pathway	0.0909091	0.00114574	0.0405591	EGR1, RYR2, MYL2, MYL3, SPP1, PRKACB, MYLK	7	4.40252	77	138	8859	5.83597	0.187385	0.0414757
KEGG	ssc04261	Adrenergic signaling in cardiomyocytes	0.0909091	0.00147861	0.043619	RYR2, TPM3, MYL2, TNNC1, MYL3, CACNA2D2, PRKACB	7	4.40252	77	145	8859	5.55423	0.23496	0.0446048
KEGG	ssc04020	Calcium signaling pathway	0.103896	0.00479247	0.121181	RYR2, P2RX1, NTRK3, TNNC1, BDKRB2, CXCR4, PRKACB, MYLK	8	5.03145	77	244	8859	3.7722	0.580848	0.123919
KEGG	ssc04921	Oxytocin signaling pathway	0.0779221	0.00868438	0.192142	RYR2, MYL6, CACNA2D2, PRKACB, MYL9, MYLK	6	3.77358	77	148	8859	4.66427	0.793765	0.196484
KEGG	ssc04611	Platelet activation	0.0649351	0.0199801	0.392941	FGB, P2RX1, F2, PRKACB, MYLK	5	3.14465	77	121	8859	4.75421	0.974087	0.401821
KEGG	ssc04270	Vascular smooth muscle contraction	0.0649351	0.0298365	0.528106	MYL6, PRKACB, MYL9, ACTG2, MYLK	5	3.14465	77	137	8859	4.19898	0.995842	0.540041
KEGG	ssc04976	Bile secretion	0.0519481	0.0363053	0.564523	SLC10A2, PRKACB, NR0B2, SULT2A1	4	2.51572	77	85	8859	5.41421	0.998761	0.577281
KEGG	ssc04810	Regulation of actin cytoskeleton	0.0779221	0.0382728	0.564523	MYL2, BDKRB2, CXCR4, F2, MYL9, MYLK	6	3.77358	77	217	8859	3.18116	0.999144	0.577281

## Sheet: S5
Table S5: The upregulated and downregulated enrichment iterms of DEGs between males and females in the low-IMF group.
Term ID	Function	P-value	Count	Genes
GO-Biological process
Up-regulated
GO:0055010	ventricular cardiac muscle tissue morphogenesis	6.07e-07	5	COL11A1, MYL2(⭡), TNNC1(⭡), MYL3(⭡), TNNI1(⭡)
GO:0031214	biomineral tissue development	0.00095	3	SLC20A1, AMBN, SPP1
GO:0060048	cardiac muscle contraction	0.0021609	3	TNNC1(⭡), MYL3(⭡), TNNI1(⭡)
GO:0006936	muscle contraction	0.00662605	3	MYL6, TPM3(⭡), TNNI1(⭡)
GO:0014883	transition between fast and slow fiber	0.0229183	2	TNNC1(⭡), TNNI1(⭡)
GO:0003009	skeletal muscle contraction	0.0547681	2	TNNC1(⭡), TNNI1(⭡)
GO:0007162	negative regulation of cell adhesion	0.0733873	2	DUSP1, LPXN
Down-regulated
GO:0042730	fibrinolysis	0.00127042	3	FGB, CPB2, F2
GO:0007596	blood coagulation	0.00197132	4	FGB, F9, SERPINC1(⭣), F2
GO:0010951	negative regulation of endopeptidase activity	0.00420873	4	SLPI, SERPINC1(⭣), ITIH1, SERPINA5
GO:0030168	platelet activation	0.007418	3	FGB, P2RX1, F2
GO:0006805	xenobiotic metabolic process	0.0162371	3	CYP26B1, GSTO2, SULT2A1
GO:0006508	proteolysis	0.017958	4	CPB2, F9, F2, CFB
GO:0006954	inflammatory response	0.0248583	5	C5, CYP26B1, CIITA, CCL2, S1PR3
GO-Cellular component
Up-regulated
GO:0005929	cilium	0.00439769	4	CALCR, HYLS1, DCDC2, CFAP206
GO:0005861	troponin complex	0.024708	2	TNNC1(⭡), TNNI1(⭡)
Down-regulated
GO:0005576	extracellular region	1.06e-05	16	FGB, FGL1, F2, ITIH1, FSTL4, HPX, IGSF10, VTN, C5, ESM1, F9, SLPI, ADAMTS19, SPP2, GPLD1, CFB
GO:0005615	extracellular space	0.000523	16	COL28A1, APCS, CPB2, SERPINC1(⭣), F2, CP, GLDN, SERPINA5, HPX, VTN, C5, F9, SLPI, CCL2, A2M, GPLD1
GO:0031091	platelet alpha granule	0.047402	2	FGB, SERPINA5
GO-Molecular functions
Up-regulated
GO:0003779	actin binding	0.0380402	4	RUSC1, TPM3(⭡), CXCR4, FHL3
GO:0005509	calcium ion binding	0.0435556	6	MYL6, MYL2(⭡), TNNC1(⭡), MYL3(⭡), DNER, CDH18
Down-regulated
GO:0004867	serine-type endopeptidase inhibitor activity	0.000199	6	COL28A1, SLPI, SERPINC1(⭣), ITIH1, A2M, SERPINA5
GO:0005509	calcium ion binding	0.00158165	11	RYR2(⭣), APCS, F9, NECAB3, CDH2, TLL1, F2, MYL9, FSTL4, NKD1, PCDHB7
GO:0004866	endopeptidase inhibitor activity	0.0033977	3	C5, SLPI, A2M
GO:0002020	protease binding	0.00788919	4	SERPINC1(⭣), BDKRB2, A2M, SERPINA5
GO:0032036	myosin heavy chain binding	0.015391	2	MYBPC3(⭣), MYL9(⭣)
GO:0001972	retinoic acid binding	0.0454743	2	CYP26B1, SERPINA5
KEGG pathway
Up-regulated
ssc05414	Dilated cardiomyopathy	0.000132	5	TPM3(⭡), MYL2(⭡), TNNC1(⭡), MYL3(⭡), PRKACB
ssc04371	Apelin signaling pathway	0.000553	5	EGR1, MYL2(⭡), MYL3(⭡), SPP1, PRKACB
ssc04261	Adrenergic signaling in cardiomyocytes	0.000667	5	TPM3(⭡), MYL2(⭡), TNNC1(⭡), MYL3(⭡), PRKACB
ssc04260	Cardiac muscle contraction	0.00179982	4	TPM3(⭡), MYL2(⭡), TNNC1(⭡), MYL3(⭡)
ssc05410	Hypertrophic cardiomyopathy	0.00198374	4	TPM3(⭡), MYL2(⭡), TNNC1(⭡), MYL3(⭡)
Down-regulated
ssc04610	Complement and coagulation cascades	1.36e-11	11	FGB, VTN, C5, CPB2, F9, SERPINC1(⭣), BDKRB2, F2, A2M, CFB, SERPINA5
ssc04611	Platelet activation	0.0305947	4	FGB, P2RX1, F2, MYLK
ssc00980	Metabolism of xenobiotics by cytochrome P450	0.0422285	3	CBR2, GSTO2, SULT2A1
ssc04020	Calcium signaling pathway	0.0481873	5	RYR2(⭣), P2RX1, NTRK3, BDKRB2, MYLK

## Sheet: S6
Table S6: GO enrichment and KEGG pathway enrichment of differentially expressed genes between males and females in the high-IMF group.
ONTOLOGY	ID	Description	GeneRatio	pvalue	p.adjust	geneID	Count	%	List Total	Pop Hits	Pop Total	Fold Enrichment	Bonferroni	Benjamini
BP	GO:0032930	positive regulation of superoxide anion generation	0.0223464	0.000247	0.230211	CRP, OLR1, F2RL1	4	2.0202	179	11	15124	30.7242	0.205656	0.230211
BP	GO:0035335	peptidyl-tyrosine dephosphorylation	0.0223464	0.000802	0.374086	DUSP5, DUSP2, PTPN22, PTPRF	4	2.0202	179	16	15124	21.1229	0.526911	0.374086
BP	GO:0032677	regulation of interleukin-8 production	0.0167598	0.00200294	0.622913	CRP, PTPRC	3	1.51515	179	6	15124	42.2458	0.845971	0.622913
BP	GO:0010951	negative regulation of endopeptidase activity	0.027933	0.00541712	1	SERPINB2, AHSG, SERPINF2, ITIH1, HRG	5	2.52525	179	60	15124	7.04097	0.993704	1
BP	GO:0050900	leukocyte migration	0.0167598	0.00706512	1	SELL, JAML, F2RL1	3	1.51515	179	11	15124	23.0432	0.99866	1
CC	GO:0005891	voltage-gated calcium channel complex	0.0217391	0.0016696	0.154143	PDE4B, CACNA2D3, CACNA1E, CACNA1G	4	2.0202	184	24	18438	16.7011	0.239701	0.154143
CC	GO:0009897	external side of plasma membrane	0.0543478	0.0018798	0.154143	CD2, IL1RL1, CD4, PTPRC, CSF3R, CLEC12B, CXCR4, CD69, IL13RA2, CD3E	10	5.05051	184	278	18438	3.60455	0.265509	0.154143
CC	GO:0016020	membrane	0.0923913	0.00912819	0.499008	LAMA5, RRAD, LAMC2, LHFPL2, G6PC1, CYP2A19, NDC80, GLI2, IL1RL1, UGCG, CCND2, PTCHD1, NIPAL1, DNAJA4, COL4A4, COL4A3, SYNDIG1	17	8.58586	184	835	18438	2.04013	0.777738	0.499008
CC	GO:0043231	intracellular membrane-bounded organelle	0.0434783	0.02199	0.901589	CD84, MYH15, SYNDIG1, ABCA7, CYP2E1, ANKRD2, CYP2A19, RND1	8	4.0404	184	280	18438	2.86304	0.97392	0.901589
CC	GO:0005604	basement membrane	0.0217391	0.0336159	0.975733	LAMA5, COL4A4, COL4A3, LAMC2	4	2.0202	184	71	18438	5.64544	0.996331	0.975733
MF	GO:0004725	protein tyrosine phosphatase activity	0.0297619	0.0207699	1	DUSP5, DUSP2, PTPRC, PTPN22, PTPRF	5	2.52525	168	101	16146	4.75778	0.998597	1
MF	GO:0005102	receptor binding	0.0416667	0.0244736	1	CD2, LGI1, LAMA5, PTPRC, LAMC2, HRG, RND1	7	3.53535	168	215	16146	3.12907	0.999572	1
KEGG	ssc04060	Cytokine-cytokine receptor interaction	0.117021	0.000524	0.113118	IL1RL1, CSF3, CD4, CCL8, IL18RAP, CSF3R, LIF, TNFRSF17, CXCR4, TNFRSF11B, IL13RA2	11	5.55556	94	271	8859	3.82543	0.10885	0.115213
KEGG	ssc05222	Small cell lung cancer	0.0638298	0.00301143	0.222965	LAMA5, COL4A4, MYC, COL4A3, E2F1, LAMC2	6	3.0303	94	94	8859	6.01562	0.484962	0.227094
KEGG	ssc04151	PI3K-Akt signaling pathway	0.117021	0.00335068	0.222965	LAMA5, CSF3, CCND2, CSF3R, COL4A4, MYC, COL4A3, LAMC2, GNB5, SGK1, G6PC1	11	5.55556	94	347	8859	2.98758	0.522116	0.227094
KEGG	ssc04660	T cell receptor signaling pathway	0.0638298	0.00545342	0.222965	CD4, PAK1, PTPRC, MAP3K8, ICOS, CD3E	6	3.0303	94	108	8859	5.23582	0.699719	0.227094
KEGG	ssc04514	Cell adhesion molecules	0.0744681	0.00550819	0.222965	CD2, CD4, PTPRC, SLITRK2, SELL, ICOS, PTPRF	7	3.53535	94	154	8859	4.28385	0.703335	0.227094
KEGG	ssc05340	Primary immunodeficiency	0.0425532	0.00622461	0.222965	CD4, PTPRC, ICOS, CD3E	4	2.0202	94	36	8859	10.4716	0.74683	0.227094
KEGG	ssc04630	JAK-STAT signaling pathway	0.0744681	0.00722573	0.222965	CSF3, CCND2, CSF3R, MYC, LIF, STAT4, IL13RA2	7	3.53535	94	163	8859	4.04732	0.797179	0.227094
KEGG	ssc05200	Pathways in cancer	0.138298	0.00877716	0.236983	LAMA5, CSF3R, GSTO2, CXCR4, LAMC2, GLI2, CCND2, COL4A4, MYC, COL4A3, STAT4, E2F1, GNB5	13	6.56566	94	527	8859	2.32482	0.856224	0.241372
KEGG	ssc04640	Hematopoietic cell lineage	0.0531915	0.0141025	0.338459	CD2, CSF3, CD4, CSF3R, CD3E	5	2.52525	94	89	8859	5.29464	0.956047	0.344727
KEGG	ssc04510	Focal adhesion	0.0744681	0.0184609	0.394623	LAMA5, PAK1, CCND2, MYL2, COL4A4, COL4A3, LAMC2	7	3.53535	94	200	8859	3.29856	0.983417	0.401931
KEGG	ssc05146	Amoebiasis	0.0531915	0.0200966	0.394623	LAMA5, ARG1, COL4A4, COL4A3, LAMC2	5	2.52525	94	99	8859	4.75983	0.98851	0.401931
KEGG	ssc00983	Drug metabolism - other enzymes	0.0425532	0.0318673	0.530422	GSTO2, UPP1, CYP2E1, XDH	4	2.0202	94	66	8859	5.7118	0.999195	0.540245
KEGG	ssc04010	MAPK signaling pathway	0.0851064	0.0319235	0.530422	DUSP5, DUSP2, PAK1, MYC, CACNA2D3, MAP3K8, CACNA1E, CACNA1G	8	4.0404	94	289	8859	2.60885	0.999205	0.540245
KEGG	ssc04360	Axon guidance	0.0638298	0.0422771	0.650767	ENAH, EPHA7, PAK1, CXCR4, PLXNA3, RND1	6	3.0303	94	182	8859	3.10697	0.999925	0.662818
KEGG	ssc01100	Metabolic pathways	0.255319	0.0451922	0.650767	ALAS2, AOC2, PCYT1A, GSTO2, ATP8, ARG1, AKR1D1, SGMS2, CEL, G6PC1, CYP2A19, INMT, UGCG, HYKK, VNN1, PIGA, HKDC1, PDE4B, ACSBG1, UPP1, ALDH18A1, CYP2E1, NAT8L, XDH	24	12.1212	94	1540	8859	1.46875	0.999962	0.662818

## Sheet: S7
Table S7: The upregulated and downregulated enrichment iterms of DEGs between males and females in the high-IMF group.
Term ID	Function	P-value	Count	Genes
GO-Biological process
Up-regulated
GO:0032930	positive regulation of superoxide anion generation	9.74e-05	4	CRP, OLR1, F2RL1
GO:0032677	regulation of interleukin-8 production	0.00107522	3	CRP, PTPRC(⭡)
GO:0010951	negative regulation of endopeptidase activity	0.00175192	5	SERPINB2(⭡), AHSG, SERPINF2, ITIH1, HRG
GO:0050900	leukocyte migration	0.00383293	3	SELL(⭡), JAML, F2RL1
GO:0035335	peptidyl-tyrosine dephosphorylation	0.00813114	3	DUSP5, DUSP2, PTPN22
GO:0008202	steroid metabolic process	0.0102516	3	AKR1D1, CYP2E1, G6PC1
GO:0042310	vasoconstriction	0.0102516	3	CRP, OLR1
GO:0070374	positive regulation of ERK1 and ERK2 cascade	0.0108896	6	CD4(⭡), CCL8, PTPRC(⭡), GPR183, F2RL1, PTPN22
GO:0030593	neutrophil chemotaxis	0.0123487	4	CCL8, CSF3R, JAML, PDE4B
GO:0032945	negative regulation of mononuclear cell proliferation	0.0171179	2	CRP
GO:0007204	positive regulation of cytosolic calcium ion concentration	0.0258438	4	PTGFR, CALCR, CXCR4(⭡), F2RL1
GO:2001206	positive regulation of osteoclast development	0.033945	2	GPR68, SLC9B2
GO:0043305	negative regulation of mast cell degranulation	0.033945	2	CD84, IL13RA2
GO:0008284	positive regulation of cell proliferation	0.0420508	7	PTGFR, CSF3, PAK1, MYC(⭡), RTKN2, LIF, LAMC2
GO:0030838	positive regulation of actin filament polymerization	0.0421453	3	CSF3, CCL8, ARF6
GO:0051918	negative regulation of fibrinolysis	0.042251	2	SERPINF2, HRG
GO:0010888	negative regulation of lipid storage	0.042251	2	CRP
GO:0048644	muscle organ morphogenesis	0.042251	2	LIF, ARID5B
Down-regulated
GO:0000122	negative regulation of transcription from RNA polymerase II promoter	0.0207769	6	NCOR2, NR4A2, KLF11, E2F1, AURKB, GLI2
GO:0043276	anoikis	0.021556	2	E2F1, SIK1
GO:0006357	regulation of transcription from RNA polymerase II promoter	0.0297194	9	REPIN1, KLF11, RAI1, FOXD3, SIX5, ZFP92, E4F1, ZNF358, GLI2
GO:0070509	calcium ion import	0.0486036	2	CACNA1E, CACNA1G
GO-Cellular component
Up-regulated
GO:0009897	external side of plasma membrane	0.000183	10	CD2(⭡), IL1RL1, CD4(⭡), PTPRC(⭡), CSF3R, CLEC12B, CXCR4(⭡), CD69(⭡), IL13RA2, CD3E(⭡)
GO:0005615	extracellular space	0.0107724	17	SRGN, CRP, LGI1, CSF3, SERPINB2, AHSG, ARG1, SERPINF2, LIF, LYZ, CCL8, SAL1, COL4A4, COL4A3, XDH, CHGB
GO:0005576	extracellular region	0.0171445	13	CRP, LGI1, PTGFR, CSF3, SAL1, AHSG, LIF, OLR1, LYZ, ITIH1, HRG, CHGB
GO:0045121	membrane raft	0.0171592	5	CD4(⭡), ARC, PTPRC(⭡), OLR1, CD48
GO:0005886	plasma membrane	0.0236369	36	PTGFR, CD84, STEAP4, RRAD, PLEK, CLEC12B, RTKN2, CXCR4(⭡), CD3E(⭡), SLC5A4, RND1, DRP2, PAK1, CALCR, PTCHD1, ADGRE3, OLR1, LRRC8B, ROS1, PRKG1, NTSR2, KCNJ5, ATP8B4, AOC2, KCNJ15, ANO3, ENAH, CD2, CD4, ARC, VNN1, SELL, JAML, GPR183, ACSBG1, ARF6
GO:0016020	membrane	0.0373616	12	UGCG, IL1RL1, PTCHD1, RRAD, NIPAL1, DNAJA4, COL4A4, COL4A3, LAMC2, LHFPL2, G6PC1, CYP2A19
GO:0005587	collagen type IV trimer	0.0423387	2	COL4A4, COL4A3
GO:0043231	intracellular membrane-bounded organelle	0.0497301	6	CD84, MYH15, CYP2E1, ANKRD2, CYP2A19, RND1
Down-regulated
GO:0000785	chromatin	0.00331448	5	NCOR2, FOXD3, CHAF1B, CCND2, E2F1
GO:0005654	nucleoplasm	0.0151301	12	TNRC6C, RNF146, REPIN1, RAI1, GCKR, CHAF1B, CCND2, UVSSA, E2F1, E4F1, AURKB, NDC80
GO-Molecular functions
Up-regulated
GO:0005102	receptor binding	0.0250067	6	CD2(⭡), LGI1, PTPRC(⭡), LAMC2, HRG, RND1
GO:0020037	heme binding	0.0287743	5	HBM, STEAP4, CYP2E1, HRG, CYP2A19
GO:0004725	protein tyrosine phosphatase activity	0.0452747	4	DUSP5, DUSP2, PTPRC(⭡), PTPN22
GO:0043546	molybdopterin cofactor binding	0.0453484	2	MTARC2, XDH
GO:0004867	serine-type endopeptidase inhibitor activity	0.046366	4	SERPINB2(⭡), SERPINF2, ITIH1, HRG
GO:0001849	complement component C1q binding	0.0527056	2	CRP
GO:0008330	protein tyrosine/threonine phosphatase activity	0.0672516	2	DUSP5, DUSP2
GO:0043395	heparan sulfate proteoglycan binding	0.0744413	2	PTPRC(⭡), HRG
GO:0008392	arachidonic acid epoxygenase activity	0.0744413	2	CYP2E1, CYP2A19
GO:0042802	identical protein binding	0.076269	13	CRP, CD84, PCYT1A, NFIL3, GIPC2, STAT4, OLR1, SLAMF7, UPP1, CD69(⭡), LYZ, SLC9B2
Down-regulated
GO:0000978	RNA polymerase II core promoter proximal region sequence-specific DNA binding	0.00299384	9	NR4A2, KLF11, FOXD3, SIX5, E2F1, ZFP92, E4F1, ZNF358, GLI2
KEGG pathway
Up-regulated
ssc04060	Cytokine-cytokine receptor interaction	0.000233	10	IL1RL1, CSF3, CD4(⭡), CCL8, IL18RAP, CSF3R, LIF, CXCR4(⭡), TNFRSF11B, IL13RA2
ssc04660	T cell receptor signaling pathway	0.00148435	6	CD4(⭡), PAK1, PTPRC(⭡), MAP3K8, ICOS, CD3E(⭡)
ssc05340	Primary immunodeficiency	0.00268638	4	CD4(⭡), PTPRC(⭡), ICOS, CD3E(⭡)
ssc04640	Hematopoietic cell lineage	0.00500603	5	CD2(⭡), CSF3, CD4(⭡), CSF3R, CD3E(⭡)
ssc04630	JAK-STAT signaling pathway	0.00864442	6	CSF3, CSF3R, MYC(⭡), LIF, STAT4, IL13RA2
ssc04151	PI3K-Akt signaling pathway	0.0178986	8	CSF3, CSF3R, COL4A4, MYC(⭡), COL4A3, LAMC2, SGK1, G6PC1
ssc04514	Cell adhesion molecules	0.0317575	5	CD2(⭡), CD4(⭡), PTPRC(⭡), SELL, ICOS
ssc04666	Fc gamma R-mediated phagocytosis	0.0356833	4	PAK1, PTPRC, NCF1, ARF6
ssc05222	Small cell lung cancer	0.0366594	4	COL4A4, MYC(⭡), COL4A3, LAMC2
ssc05146	Amoebiasis	0.041745	4	ARG1, COL4A4, COL4A3, LAMC2
ssc01100	Metabolic pathways	0.0446327	19	ALAS2, AOC2(⭡), PCYT1A, ARG1, AKR1D1, SGMS2, CEL, G6PC1, CYP2A19, INMT, UGCG, HYKK, VNN1, HKDC1, PDE4B, ACSBG1, UPP1, CYP2E1, XDH
Down-regulated
ssc05200	Pathways in cancer	0.0100587	6	LAMA5, CCND2, GSTO2, E2F1, GNB5, GLI2

## Sheet: S8
Table S8: The GSEA of of the three potential biomarkers in the low-IMF group
ID	Description	setSize	enrichmentScore	NES	pvalue	p.adjust	qvalues	rank	leading_edge	core_enrichment
TNNI1_GSEA
ssc04080	Neuroactive ligand-receptor interaction	178	-0.513554	-1.74442	0.00010005	0.00010005	0.0312788	1809	tags=39%, list=15%, signal=34%	100144471/110259887/100511793/100520271/397498/110259991/397675/396915/100517926/100038015/100621119/733586/397468/100217399/100626022/100154607/100516747/100517042/102160737/494018/106504105/503836/397100/100739231/100622278/397355/110257126/100515966/100521916/100144442/110255240/100516483/100622305/397462/100522076/100141401/606745/396728/397295/110257480/100513384/100511537/397431/100620275/4…
ssc04020	Calcium signaling pathway	180	-0.43184	-1.4674	0.00130052	0.00130052	0.203292	2783	tags=33%, list=22%, signal=26%	100156094/396859/100519209/100048958/100518179/397070/100525789/100144478/397241/102166405/414911/100519210/100521111/100521440/100144471/100514402/100152116/100625418/100524376/397498/110259991/100525013/100157745/110260971/396888/110259950/100322894/106504105/100511102/397355/100525045/100523421/100513431/110255240/397119/100519810/110259378/606745/396717/100512987/100623628/100521662/100302504…
ssc04979	Cholesterol metabolism	38	0.379206	1.72208	0.00198413	0.00198413	0.206767	433	tags=16%, list=3%, signal=15%	100523371/406187/100522100/448985/445466/397691
ssc04610	Complement and coagulation cascades	55	0.611911	3.07621	0.00322581	0.00322581	0.216593	497	tags=35%, list=4%, signal=33%	733660/396568/396954/100153513/100155038/100037952/100125972/397474/100514354/100520583/403166/403164/397518/397192/414437/100127469/100519286/396943/445461
ssc00983	Drug metabolism - other enzymes	35	0.38683	1.73522	0.00361664	0.00361664	0.216593	76	tags=11%, list=1%, signal=11%	100156500/403216/100522709/100625277
ssc04721	Synaptic vesicle cycle	54	-0.510484	-1.57013	0.00505989	0.00505989	0.216593	2591	tags=41%, list=21%, signal=32%	445531/100513599/100152358/100627068/100516047/100517307/100736975/100620457/100622420/100526221/100512594/100513014/100520917/100519664/100157596/100156668/100624503/100525387/100512716/100519402/100154435/110259396
ssc00130	Ubiquinone and other terpenoid-quinone biosynthesis	10	0.676499	2.05223	0.00506009	0.00506009	0.216593	47	tags=20%, list=0%, signal=20%	100511756/397443
ssc04727	GABAergic synapse	60	-0.497924	-1.55186	0.00554244	0.00554244	0.216593	1376	tags=30%, list=11%, signal=27%	100514402/100517926/100517042/397500/100511102/100154522/100513014/100623628/100156668/100155970/100525387/100512716/100516716/100622999/100518074/100622617/100736934/100155991
ssc00010	Glycolysis / Gluconeogenesis	50	0.337506	1.64643	0.00903614	0.00903614	0.313887	380	tags=10%, list=3%, signal=10%	100515523/100134959/100513366/397038/403165
ssc00650	Butanoate metabolism	19	-0.626012	-1.64177	0.0109095	0.0109095	0.341065	2290	tags=53%, list=18%, signal=43%	100627473/100156545/396978/100511318/100512595/100152303/397500/100512220/100621218/100152180
ssc04060	Cytokine-cytokine receptor interaction	160	-0.400907	-1.35398	0.0139111	0.0139111	0.395369	2537	tags=32%, list=20%, signal=26%	102162772/397076/100522044/100519926/100519398/100736831/733623/100037292/110256843/448845/100156014/399534/414371/396691/100628112/100127134/100518643/494464/397178/100520988/100153155/414375/448799/100516458/414376/494459/397254/396839/110260624/100521616/100519468/100271900/100152504/494019/780409/397422/399500/100303725/100620258/100379630/100217388/397386/100156756/100513263/100169744/100522…
ssc00140	Steroid hormone biosynthesis	19	0.473148	1.78423	0.0157017	0.0157017	0.40907	270	tags=21%, list=2%, signal=21%	403216/403103/448985/100520813
ssc00350	Tyrosine metabolism	20	0.434689	1.66905	0.0193483	0.0193483	0.440076	161	tags=20%, list=1%, signal=20%	100511756/100513366/397443/574066
ssc04744	Phototransduction	14	-0.636727	-1.57573	0.0202965	0.0202965	0.440076	1370	tags=43%, list=11%, signal=38%	100739200/100625536/102166057/100516153/100515715/110260357
ssc04024	cAMP signaling pathway	161	-0.389725	-1.31625	0.0211148	0.0211148	0.440076	2120	tags=24%, list=17%, signal=20%	397481/606743/100620989/396840/100514402/100525059/100511793/100625418/397498/396915/100157745/100626022/100523005/100519325/102160737/100511102/100739231/397355/100524541/397583/100144486/397245/396728/100623628/100155970/397431/100520061/403154/397092/396856/100499553/100736966/100623799/100622999/407247/100521736/397495/100157188
ssc00500	Starch and sucrose metabolism	26	-0.547997	-1.52252	0.0236654	0.0236654	0.46241	713	tags=27%, list=6%, signal=25%	100621671/100522855/102163050/100153520/100157080/100623494/100621536
ssc05030	Cocaine addiction	38	-0.501528	-1.47434	0.0292693	0.0292693	0.492222	1777	tags=32%, list=14%, signal=27%	100520271/100626022/396857/100521916/100626077/100623628/100155970/100736966/100154435/102166057/100623799/397495
ssc04710	Circadian rhythm	30	-0.526035	-1.49164	0.0293048	0.0293048	0.492222	3199	tags=57%, list=26%, signal=42%	100523218/100154609/100157842/100520380/100628097/100517750/100156637/100621076/100622477/397149/100524747/100521893/100620648/100037286/100157793/641342/100739111
ssc00020	Citrate cycle (TCA cycle)	28	0.37045	1.57579	0.0299145	0.0299145	0.492222	4563	tags=89%, list=37%, signal=57%	403165/100524676/397603/396999/397690/100515636/414412/100525850/100627128/397039/396894/780433/100157242/399539/397519/397054/100294678/397026/733641/100516042/399540/100144531/397129/100048954/100628006
ssc04930	Type II diabetes mellitus	35	-0.49739	-1.44419	0.0406392	0.0406392	0.635255	1641	tags=26%, list=13%, signal=22%	100514142/100511102/100513431/100522855/100158245/100153520/100525387/397660/100521736
ssc04742	Taste transduction	36	-0.486958	-1.42115	0.0493032	0.0493032	0.702116	4116	tags=64%, list=33%, signal=43%	100127440/100155015/100525148/100626842/100516885/100152819/100152067/100152616/100625976/100144478/100621051/100523246/100517926/102160737/100154522/100533558/100623628/100521662/100525387/100154866/100622999/100516701/100622617
ssc04115	p53 signaling pathway	57	-0.44511	-1.37807	0.0494081	0.0494081	0.702116	4074	tags=49%, list=33%, signal=33%	100523876/397276/100038006/100621584/100512731/100101922/100526065/100152997/100155762/595105/100513197/595110/397244/397536/100513507/100738993/100738589/102165390/594852/100512048/492313/100152215/396945/100521786/100155836/100192447/100135668/100520739
MYL9_GSEA
ssc04080	Neuroactive ligand-receptor interaction	178	0.51517	2.00321	0.000102407	0.000102407	0.0316921	1985	tags=39%, list=16%, signal=34%	100511537/100151989/397295/100522076/100622617/100623647/100621002/100144442/397432/396832/397100/100739231/100415777/102160737/106504105/503836/100522832/397468/397004/100155818/100625720/110259887/397364/100141313/100621119/100623444/100533477/100518250/100038017/100524361/100516747/100154607/100523973/100513384/100516885/100157702/100517063/100516716/100512567/100622278/100622305/100511793/407…
ssc04060	Cytokine-cytokine receptor interaction	160	0.431678	1.66388	0.000308547	0.000308547	0.0477435	1866	tags=31%, list=15%, signal=27%	100169744/100525607/100519468/100522599/396832/100512974/100520988/100516458/574053/110260624/494019/397076/100522044/414375/397386/100622336/100303725/100736831/396839/100151964/100628112/448799/733623/780409/100153155/106508259/100622126/100038026/100620258/399503/100302703/414371/100517818/494467/397422/494460/100738968/494464/397409/100379630/396965/397106/100217390/100152238/397615/100737468…
ssc04610	Complement and coagulation cascades	55	-0.485383	-2.18627	0.00091659	0.00091659	0.0945535	713	tags=31%, list=6%, signal=29%	397526/414437/100124383/397192/100514354/100520583/100037954/397474/100037952/100155038/396954/100153513/396568/733660/397518/403164/100125972
ssc05150	Staphylococcus aureus infection	34	-0.468545	-1.88747	0.0020562	0.0020562	0.131784	642	tags=29%, list=5%, signal=28%	414437/100124383/396819/404699/100521040/100519795/733660/100523992/403164/100126286
ssc04911	Insulin secretion	62	0.484488	1.67239	0.00232198	0.00232198	0.131784	2134	tags=32%, list=17%, signal=27%	102165175/100511102/100622999/397468/100158245/100271878/100157641/100511793/100623628/100512594/396856/100518074/100152679/100522792/397245/100514142/397081/100155970/100516663/100271876
ssc04727	GABAergic synapse	60	0.485094	1.66622	0.00255499	0.00255499	0.131784	1165	tags=28%, list=9%, signal=26%	100622617/102167388/100511102/100622999/100512716/100736934/100156668/100516885/100517063/100516716/100155991/100462752/100623628/100517926/100511175/100525644/100518074
ssc04713	Circadian entrainment	69	0.4496	1.57612	0.00581077	0.00581077	0.256897	1563	tags=28%, list=13%, signal=24%	100157188/100623647/102167388/100511102/100622999/100157641/100511793/100623628/110259950/396856/396888/100518074/100626022/100152679/100522091/444999/396586/553100/100522792
ssc04260	Cardiac muscle contraction	61	0.458257	1.5797	0.00708278	0.00708278	0.273022	3757	tags=52%, list=30%, signal=37%	110261055/396585/100511102/100524021/100525250/396856/102166405/397245/100152267/100519030/396693/396690/100524182/397377/110257420/414388/808503/808504/808513/100517557/808507/100526167/396898/100152232/100519779/100622450/100516480/396875/100153986/100524613/100515755/100524308
ssc04979	Cholesterol metabolism	38	-0.402807	-1.66973	0.00933238	0.00933238	0.273022	382	tags=26%, list=3%, signal=26%	100126282/397628/100519689/100233202/100623614/110259345/445466/100523371/100522100/406187
ssc04024	cAMP signaling pathway	161	0.374042	1.44207	0.00936118	0.00936118	0.273022	2307	tags=24%, list=19%, signal=20%	100739158/100157188/100623647/100511102/100739231/100622999/100519325/102160737/100525766/397004/100126285/100520490/100736966/100511793/407247/100623628/397495/396856/100511175/397431/396609/397426/100626022/397457/110255928/397245/100520061/100511744/100153054/396915/100623707/606743/397092/100525059/100155970/100516663/414900/100522926/100144421
ssc04924	Renin secretion	51	0.474393	1.58703	0.00970436	0.00970436	0.273022	2307	tags=37%, list=19%, signal=30%	100511102/100511753/100157641/100511793/100623628/397293/100521662/100152679/100522091/444999/397457/553100/100152819/396915/606743/100155970/397241/100522926/100144421
ssc04927	Cortisol synthesis and secretion	46	0.47411	1.55372	0.0161069	0.0161069	0.415389	2487	tags=33%, list=20%, signal=26%	100511102/100739231/100622999/100737895/100157641/100623628/110259950/100522306/100152679/100514527/100155970/100516663/100627197/100154209/100514402
ssc04020	Calcium signaling pathway	180	0.350843	1.36545	0.0219015	0.0219015	0.511239	2242	tags=26%, list=18%, signal=22%	397432/100511102/100622999/100415777/106504105/100155818/100625720/100511769/100523973/100157641/407247/100623628/396762/110259950/100302504/396856/396888/100157507/100127133/397431/100521662/100518074/100525789/100738968/100152679/397119/100525045/397457/100156094/100151877/100127469/102166405/397158/414911/100522792/110255240/100519030/100520061/100521983/100523421/100152612/100152819/397092/39…
ssc05033	Nicotine addiction	21	0.553193	1.55764	0.025716	0.025716	0.511239	1200	tags=38%, list=10%, signal=34%	100622617/100623647/100526221/100516885/100517063/100516716/100517926/100626022
ssc04976	Bile secretion	50	0.44854	1.49471	0.0258094	0.0258094	0.511239	2506	tags=36%, list=20%, signal=29%	100622999/397535/100625109/641359/448985/100623628/100512372/100126277/397358/397534/100048963/397245/100525144/100155970/503546/100154209/100514402/100154873
ssc04724	Glutamatergic synapse	81	0.400508	1.43495	0.0280789	0.0280789	0.511239	2571	tags=35%, list=21%, signal=28%	100623647/102167388/100511102/100622999/100526221/100621119/100157641/100627012/100623628/100525644/397003/100518074/100626022/100152679/396586/100626077/100522792/100152927/100516526/100153054/100155970/414900/397241/100144421/100156449/100516047/100514402/100511070
ssc04744	Phototransduction	14	0.601053	1.54356	0.0297355	0.0297355	0.511239	786	tags=36%, list=6%, signal=33%	100625536/110260357/100515715/102166057/100516153
ssc00480	Glutathione metabolism	36	0.480778	1.50501	0.0306455	0.0306455	0.511239	2147	tags=42%, list=17%, signal=35%	100622296/767625/100152209/100512447/100514231/100522018/396625/100153052/100519691/102166364/397520/102166900/397567/100517647/100157205
ssc04921	Oxytocin signaling pathway	124	0.365981	1.37801	0.0313873	0.0313873	0.511239	2680	tags=30%, list=22%, signal=24%	396585/100511102/100622999/100524021/100521454/100525250/100511902/100157641/100034246/100623628/100157793/397293/396856/396888/100622032/100518074/100152679/100522091/444999/396586/553100/100522792/100152927/100739349/397092/100515868/100155970/397377/397241/100522926/100144421/733670/100514402/397590/100517557/100157760/110260971
ssc00230	Purine metabolism	99	0.380342	1.39661	0.0364644	0.0364644	0.564239	3195	tags=37%, list=26%, signal=28%	100157188/100625536/100622999/100515715/100621671/100152573/100152763/397577/100153189/100522306/100521662/100157088/100127144/100154612/100522091/444999/100154626/553100/100514527/102167403/100152819/102166900/100738210/100155970/100157205/100155691/100154068/100525485/100514402/100152693/100515889/106504175/100037969/100626632/396825/397079/100170844
ssc04061	Viral protein interaction with cytokine and cytokine receptor	55	0.423935	1.43414	0.0395017	0.0395017	0.582131	1441	tags=31%, list=12%, signal=27%	100169744/100519468/494019/414375/448799/733623/780409/100153155/100622126/100302703/414371/100517818/494467/397422/494460/494464/397106
ssc04740	Olfactory transduction	30	0.484085	1.46506	0.0456745	0.0456745	0.582509	2487	tags=37%, list=20%, signal=29%	100625536/100519325/100156785/100623628/100521662/100519030/100152819/100522926/100156449/733670/100514402
ssc05032	Morphine addiction	64	0.405675	1.40704	0.0489634	0.0489634	0.582509	2487	tags=33%, list=20%, signal=26%	100622617/102167388/100622999/100516885/100517063/100516716/100623628/100522306/100517926/100511175/100521662/100518074/396586/100522792/100514527/100152819/606743/100155970/100144421/100156449/100514402
ssc04742	Taste transduction	36	0.460992	1.44307	0.0490562	0.0490562	0.582509	1241	tags=33%, list=10%, signal=30%	100622617/100622999/100516701/102160737/100621051/100157641/100516885/100623628/100517926/100511175/100521662/100152679
ssc04723	Retrograde endocannabinoid signaling	108	0.364677	1.35369	0.0498996	0.0498996	0.582509	4345	tags=46%, list=35%, signal=30%	100622617/100623647/102167388/100511102/100622999/100526221/100157641/100516885/100517063/100516716/100623628/100515411/100517926/396609/100518074/100156288/100152679/100155841/396586/100522792/100155970/100144421/100157442/100514402/100525371/397590/808510/100154130/100523751/100157596/100579141/100156630/100516161/100513030/100524280/100739619/100514655/100516581/100156075/100516402/808512/1006…
SERPINC1_GSEA
ssc04080	Neuroactive ligand-receptor interaction	178	-0.513554	-1.74157	0.00010007	0.00010007	0.0311797	1809	tags=39%, list=15%, signal=34%	100144471/110259887/100511793/100520271/397498/110259991/397675/396915/100517926/100038015/100621119/733586/397468/100217399/100626022/100154607/100516747/100517042/102160737/494018/106504105/503836/397100/100739231/100622278/397355/110257126/100515966/100521916/100144442/110255240/100516483/100622305/397462/100522076/100141401/606745/396728/397295/110257480/100513384/100511537/397431/100620275/4…
ssc04020	Calcium signaling pathway	180	-0.43184	-1.4657	0.00080056	0.00080056	0.124719	2783	tags=33%, list=22%, signal=26%	100156094/396859/100519209/100048958/100518179/397070/100525789/100144478/397241/102166405/414911/100519210/100521111/100521440/100144471/100514402/100152116/100625418/100524376/397498/110259991/100525013/100157745/110260971/396888/110259950/100322894/106504105/100511102/397355/100525045/100523421/100513431/110255240/397119/100519810/110259378/606745/396717/100512987/100623628/100521662/100302504…
ssc04610	Complement and coagulation cascades	55	0.611911	2.99782	0.0037037	0.0037037	0.292105	497	tags=35%, list=4%, signal=33%	733660/396568/396954/100153513/100155038/100037952/100125972/397474/100514354/100520583/403166/403164/397518/397192/414437/100127469/100519286/396943/445461
ssc00130	Ubiquinone and other terpenoid-quinone biosynthesis	10	0.676499	2.063	0.00375	0.00375	0.292105	47	tags=20%, list=0%, signal=20%	100511756/397443
ssc04721	Synaptic vesicle cycle	54	-0.510484	-1.57626	0.00545211	0.00545211	0.297805	2591	tags=41%, list=21%, signal=32%	445531/100513599/100152358/100627068/100516047/100517307/100736975/100620457/100622420/100526221/100512594/100513014/100520917/100519664/100157596/100156668/100624503/100525387/100512716/100519402/100154435/110259396
ssc04727	GABAergic synapse	60	-0.497924	-1.55457	0.00573477	0.00573477	0.297805	1376	tags=30%, list=11%, signal=27%	100514402/100517926/100517042/397500/100511102/100154522/100513014/100623628/100156668/100155970/100525387/100512716/100516716/100622999/100518074/100622617/100736934/100155991
ssc00650	Butanoate metabolism	19	-0.626012	-1.64828	0.00811472	0.00811472	0.348436	2290	tags=53%, list=18%, signal=43%	100627473/100156545/396978/100511318/100512595/100152303/397500/100512220/100621218/100152180
ssc00140	Steroid hormone biosynthesis	19	0.473148	1.79472	0.00894632	0.00894632	0.348436	270	tags=21%, list=2%, signal=21%	403216/403103/448985/100520813
ssc04060	Cytokine-cytokine receptor interaction	160	-0.400907	-1.35125	0.0127127	0.0127127	0.385379	2537	tags=32%, list=20%, signal=26%	102162772/397076/100522044/100519926/100519398/100736831/733623/100037292/110256843/448845/100156014/399534/414371/396691/100628112/100127134/100518643/494464/397178/100520988/100153155/414375/448799/100516458/414376/494459/397254/396839/110260624/100521616/100519468/100271900/100152504/494019/780409/397422/399500/100303725/100620258/100379630/100217388/397386/100156756/100513263/100169744/100522…
ssc00010	Glycolysis / Gluconeogenesis	50	0.337506	1.6205	0.0131148	0.0131148	0.385379	380	tags=10%, list=3%, signal=10%	100515523/100134959/100513366/397038/403165
ssc04979	Cholesterol metabolism	38	0.379206	1.72113	0.014553	0.014553	0.385379	433	tags=16%, list=3%, signal=15%	100523371/406187/100522100/448985/445466/397691
ssc00983	Drug metabolism - other enzymes	35	0.38683	1.7196	0.0148423	0.0148423	0.385379	76	tags=11%, list=1%, signal=11%	100156500/403216/100522709/100625277
ssc00350	Tyrosine metabolism	20	0.434689	1.67429	0.0187305	0.0187305	0.417182	161	tags=20%, list=1%, signal=20%	100511756/100513366/397443/574066
ssc04744	Phototransduction	14	-0.636727	-1.57467	0.018745	0.018745	0.417182	1370	tags=43%, list=11%, signal=38%	100739200/100625536/102166057/100516153/100515715/110260357
ssc00500	Starch and sucrose metabolism	26	-0.547997	-1.52522	0.0240561	0.0240561	0.473779	713	tags=27%, list=6%, signal=25%	100621671/100522855/102163050/100153520/100157080/100623494/100621536
ssc04024	cAMP signaling pathway	161	-0.389725	-1.31383	0.0243292	0.0243292	0.473779	2120	tags=24%, list=17%, signal=20%	397481/606743/100620989/396840/100514402/100525059/100511793/100625418/397498/396915/100157745/100626022/100523005/100519325/102160737/100511102/100739231/397355/100524541/397583/100144486/397245/396728/100623628/100155970/397431/100520061/403154/397092/396856/100499553/100736966/100623799/100622999/407247/100521736/397495/100157188
ssc05030	Cocaine addiction	38	-0.501528	-1.47915	0.0277282	0.0277282	0.481758	1777	tags=32%, list=14%, signal=27%	100520271/100626022/396857/100521916/100626077/100623628/100155970/100736966/100154435/102166057/100623799/397495
ssc04710	Circadian rhythm	30	-0.526035	-1.49816	0.0278313	0.0278313	0.481758	3199	tags=57%, list=26%, signal=42%	100523218/100154609/100157842/100520380/100628097/100517750/100156637/100621076/100622477/397149/100524747/100521893/100620648/100037286/100157793/641342/100739111
ssc00020	Citrate cycle (TCA cycle)	28	0.37045	1.57585	0.035868	0.035868	0.584211	4563	tags=89%, list=37%, signal=57%	403165/100524676/397603/396999/397690/100515636/414412/100525850/100627128/397039/396894/780433/100157242/399539/397519/397054/100294678/397026/733641/100516042/399540/100144531/397129/100048954/100628006
ssc04930	Type II diabetes mellitus	35	-0.49739	-1.45239	0.0376202	0.0376202	0.584211	1641	tags=26%, list=13%, signal=22%	100514142/100511102/100513431/100522855/100158245/100153520/100525387/397660/100521736
ssc00360	Phenylalanine metabolism	10	0.507737	1.54835	0.039375	0.039375	0.584211	47	tags=20%, list=0%, signal=20%	100511756/397443
ssc04742	Taste transduction	36	-0.486958	-1.42849	0.0461441	0.0461441	0.653524	4116	tags=64%, list=33%, signal=43%	100127440/100155015/100525148/100626842/100516885/100152819/100152067/100152616/100625976/100144478/100621051/100523246/100517926/102160737/100154522/100533558/100623628/100521662/100525387/100154866/100622999/100516701/100622617
ssc04115	p53 signaling pathway	57	-0.44511	-1.38366	0.0485805	0.0485805	0.658116	4074	tags=49%, list=33%, signal=33%	100523876/397276/100038006/100621584/100512731/100101922/100526065/100152997/100155762/595105/100513197/595110/397244/397536/100513507/100738993/100738589/102165390/594852/100512048/492313/100152215/396945/100521786/100155836/100192447/100135668/100520739

## Sheet: S9
Table S9: The GSEA of of the three potential biomarkers in the high-IMF group
ID	Description	setSize	enrichmentScore	NES	pvalue	p.adjust	qvalues	rank	leading_edge	core_enrichment
CD4_GSEA
ssc04060	Cytokine-cytokine receptor interaction	173	-0.521923	-2.00398	0.000188608	0.000188608	0.0144793	1589	tags=38%, list=12%, signal=33%	397078/414371/397057/100157103/100156756/100620258/397156/100153279/100623299/100513161/100303725/414376/100127134/414372/397614/396613/397094/100217390/100623410/396663/100628112/100037306/100513084/100302703/100519398/414904/574053/100153254/100622126/414916/100513263/100621776/110260254/100622457/414374/100519741/100736831/399503/100626904/100156991/100037292/100515961/100516458/100521616/1000…
ssc04630	JAK-STAT signaling pathway	109	-0.507544	-1.83246	0.000194477	0.000194477	0.0144793	1498	tags=25%, list=12%, signal=22%	397070/100620258/397156/100518649/100623299/100303725/100523701/397614/100519398/448810/100153254/414916/100513263/100621776/100622457/100171389/399503/100156991/100521616/397261/396832/493186/100518866/397076/399500/397253/100622336
ssc04640	Hematopoietic cell lineage	55	-0.657838	-2.11709	0.000204415	0.000204415	0.0144793	2059	tags=53%, list=16%, signal=44%	397520/100517086/396814/100517053/102161349/100513336/100155091/100515445/396661/100620258/100037938/396662/397614/397094/396627/100628112/397063/100525150/100513084/396636/100521477/397459/100038008/100626904/100521616/397669/399500/397253/100622336
ssc04610	Complement and coagulation cascades	51	-0.65084	-2.06552	0.000204541	0.000204541	0.0144793	788	tags=29%, list=6%, signal=28%	396943/100155945/100521017/397542/396945/110255240/397459/396985/100037953/100127469/397217/397518/100037951/414437/100519286
ssc04668	TNF signaling pathway	92	-0.531256	-1.86901	0.000585023	0.000585023	0.0286134	1516	tags=25%, list=12%, signal=22%	100156773/100736836/100627029/100622769/396750/396925/396613/100515635/100037306/100154896/100513084/100125838/414904/397590/399503/397179/100622217/654325/397422/493186/396900/399500/100155841
ssc04061	Viral protein interaction with cytokine and cytokine receptor	58	-0.609867	-1.98926	0.000606306	0.000606306	0.0286134	1571	tags=45%, list=12%, signal=40%	414371/397057/397156/100623299/414372/396613/100623410/396663/100037306/100513084/100302703/414904/100622126/100621776/100622457/414374/100037292/397179/397422/100624245/396900/399500/396880/396870/494459/100517818
ssc05133	Pertussis	61	-0.572143	-1.88033	0.00100949	0.00100949	0.040835	1637	tags=23%, list=13%, signal=20%	100155091/396646/100037938/396943/397319/397094/100514823/397459/396900/397076/399500/396880/414437/100155841
ssc04621	NOD-like receptor signaling pathway	115	-0.457161	-1.66166	0.00116482	0.00116482	0.0412286	1566	tags=18%, list=12%, signal=16%	100462751/397057/396646/100622032/397319/396613/397108/396819/100152628/100125838/497623/414904/100514823/100738603/100519508/595128/397422/100523066/399500/396880/100155841
ssc02010	ABC transporters	33	-0.641044	-1.87518	0.00145018	0.00145018	0.0448982	951	tags=33%, list=7%, signal=31%	733619/733650/404699/100048963/102164809/403154/397535/100620416/396909/100513231/100518154
ssc04657	IL-17 signaling pathway	61	-0.547326	-1.79877	0.00161518	0.00161518	0.0448982	1027	tags=18%, list=8%, signal=17%	110261009/396819/414904/397590/100519508/654325/397422/396900/399500/396880/100155841
ssc05164	Influenza A	111	-0.455643	-1.64905	0.00174419	0.00174419	0.0448982	1564	tags=19%, list=12%, signal=17%	397057/396646/100157336/100158185/396750/397588/397319/396613/397094/397128/100514823/396752/100514419/100525398/100519508/595128/397422/493186/397076/399500/396880
ssc05146	Amoebiasis	74	-0.492729	-1.67786	0.00218644	0.00218644	0.0515924	1344	tags=23%, list=10%, signal=21%	100037938/100511642/396943/100154994/100628112/414904/397459/100627693/397115/100038008/100626904/100037953/100736655/397076/399500/100037951/396880
ssc05417	Lipid and atherosclerosis	160	-0.407014	-1.54905	0.00243994	0.00243994	0.0520761	1564	tags=19%, list=12%, signal=17%	397057/100521065/396646/100622769/396750/100037938/397671/396801/100142665/100134969/396925/397319/100519821/396613/397108/396724/397150/414904/100514823/100620416/100519508/397303/654325/397422/100134857/397076/399500/396880/100155841/494459
ssc04620	Toll-like receptor signaling pathway	77	-0.486644	-1.66852	0.00257477	0.00257477	0.0520761	353	tags=19%, list=3%, signal=19%	396607/396646/100037938/397384/396613/397161/100519508/397303/100622217/397087/397076/399500/396880/100155841/494459
ssc05321	Inflammatory bowel disease	42	-0.571829	-1.74632	0.00289795	0.00289795	0.0541646	1772	tags=36%, list=14%, signal=31%	100153518/100144476/397078/397057/397156/397614/397094/733631/100125838/100518804/397261/397179/397076/399500/100517818
ssc05323	Rheumatoid arthritis	56	-0.529029	-1.70997	0.0030606	0.0030606	0.0541646	1589	tags=29%, list=12%, signal=25%	397078/397057/396750/100515919/396943/396613/397094/397161/100513084/414904/100515419/397422/396900/399500/396880/494459
ssc04929	GnRH secretion	51	-0.534427	-1.69607	0.00429536	0.00429536	0.063631	637	tags=16%, list=5%, signal=15%	406869/100511175/397081/100526049/100513431/397087/100157635/100510937
ssc05142	Chagas disease	87	-0.460643	-1.60964	0.0043095	0.0043095	0.063631	716	tags=9%, list=6%, signal=9%	396945/110255240/397422/397076/399500/396880/100155841/494459
ssc03010	Ribosome	96	0.433378	1.56655	0.00431035	0.00431035	0.063631	6805	tags=86%, list=53%, signal=41%	100739774/100525357/414422/100156324/100520487/100216316/100153348/100622679/100519932/100156363/100518767/397650/100622235/414415/414416/100151914/100170119/397598/100049695/100037993/110257174/100738416/100037996/100524194/396993/100624157/414419/100736789/100511022/100155012/100521262/100514637/100513660/397607/414420/100521315/100154456/414391/733671/100517840/100517165/100737651/100627662/10…
ssc05171	Coronavirus disease - COVID-19	163	-0.393495	-1.50071	0.00449438	0.00449438	0.063631	1398	tags=13%, list=11%, signal=12%	396646/100145895/397588/397384/397319/397108/100144303/397128/397564/397150/100514823/100037953/100519508/595128/397422/397076/399500/100037951/396880/414437/100155841
ssc05202	Transcriptional misregulation in cancer	142	-0.401152	-1.50062	0.00477008	0.00477008	0.0643184	2291	tags=31%, list=18%, signal=26%	396763/100152215/100125959/100518190/397395/100155449/100156210/396709/100520167/100517086/414912/397441/397306/102158045/100523949/100621090/397221/100515445/100627029/397307/100157336/100520800/100037938/397671/100157328/654298/100156860/100628112/100512633/100520981/100152997/100522182/414901/448810/100621776/397459/100157564/396985/397338/100515258/654325/399500/396880/100157219
ssc04936	Alcoholic liver disease	106	-0.432938	-1.55645	0.00523053	0.00523053	0.0673212	823	tags=12%, list=6%, signal=12%	414904/397324/397660/100513366/100519508/397561/397303/396670/397076/399500/396880/414437/100155841
ssc04923	Regulation of lipolysis in adipocytes	44	-0.542113	-1.67113	0.00617538	0.00617538	0.0729656	828	tags=30%, list=6%, signal=28%	100620994/100516060/100155970/654411/497624/397590/406869/733640/100127161/396811/397356/397355/100622999
ssc03320	PPAR signaling pathway	60	-0.496747	-1.62767	0.00648298	0.00648298	0.0729656	1925	tags=37%, list=15%, signal=31%	100135661/100515577/397306/100157521/100522126/102158419/448980/397671/100514782/396724/100153151/100156446/397402/654411/100142670/100144531/397660/397628/396670/403165/448985/406187
ssc04917	Prolactin signaling pathway	58	-0.497687	-1.62335	0.00666936	0.00666936	0.0729656	702	tags=12%, list=5%, signal=11%	414916/406869/397429/493186/100518866/407247/100155841
ssc05140	Leishmaniasis	55	-0.50702	-1.63172	0.00674571	0.00674571	0.0729656	1589	tags=31%, list=12%, signal=27%	100127166/100152055/397507/397078/396646/100142665/396943/397108/397094/100628001/100521477/397590/397459/100171389/100134857/397076/100155841
ssc04080	Neuroactive ligand-receptor interaction	197	-0.372441	-1.45053	0.0069575	0.0069575	0.0729656	1387	tags=27%, list=11%, signal=25%	397092/100524220/397158/100620275/100517997/397638/100739231/100625072/100736969/100523973/397457/494018/100217382/100157073/497623/100623444/100520160/397257/100523504/100144478/414916/110255240/406869/110257409/100511175/110259887/100621119/397498/552898/100516483/450213/100525342/100511101/100621002/100622950/397295/396811/397356/100153018/100127469/100522832/397355/397426/100154607/100524766/…
ssc05134	Legionellosis	40	-0.550004	-1.6663	0.00743955	0.00743955	0.0739558	1695	tags=28%, list=13%, signal=24%	100144476/397057/396646/100037938/396943/397319/414904/397459/397076/399500/396880
ssc04380	Osteoclast differentiation	94	-0.442143	-1.5611	0.00757429	0.00757429	0.0739558	1406	tags=18%, list=11%, signal=16%	100511843/397671/100142665/100134969/397638/397094/110261009/397063/100513084/100515364/100518788/100626904/100049688/493186/100134857/100737974/100155841
ssc04514	Cell adhesion molecules	108	-0.41637	-1.50164	0.00815534	0.00815534	0.076975	1876	tags=37%, list=15%, signal=32%	397441/102161349/100515322/397247/100525800/106507646/397221/100513519/574057/396750/100519770/100533201/396943/396662/396925/100048953/100519437/100521592/397623/396627/100522631/397161/100512676/100302020/100626354/100157401/397150/106504882/396636/100521477/100517508/397459/100515419/733578/100127147/100620189/100153917/100525324/100141403/100152257
ssc05162	Measles	100	-0.418678	-1.49019	0.0113547	0.0113547	0.103716	2032	tags=25%, list=16%, signal=21%	100127166/100511890/396814/100101927/100154715/100514518/100170134/396661/100521065/396646/494458/397156/100518649/397588/100621690/397094/100525674/397128/100621776/100515419/100519508/595128/397076/399500/100511325
ssc04976	Bile secretion	52	-0.493724	-1.57477	0.0155007	0.0155007	0.135704	1873	tags=40%, list=15%, signal=35%	100144446/397306/100620994/100154873/102158419/100155970/396801/100525144/100127153/100048963/100512372/733693/102164809/403154/397535/100622999/448985/100513231/100518154/397534/641359
ssc04940	Type I diabetes mellitus	18	-0.646654	-1.64662	0.0158153	0.0158153	0.135704	1876	tags=39%, list=15%, signal=33%	397441/396595/397094/397161/100515419/100155609/397076
ssc04970	Salivary secretion	63	-0.454233	-1.50186	0.019798	0.019798	0.164881	1535	tags=22%, list=12%, signal=20%	100171400/100155970/396888/100522788/397434/100126278/100144478/552898/733640/397081/397356/397355/100622999/100157211
ssc04973	Carbohydrate digestion and absorption	32	-0.536975	-1.56121	0.0222084	0.0222084	0.179671	1409	tags=22%, list=11%, signal=20%	100152344/100522855/100134959/100623494/397429/100153520/102160115
ssc00830	Retinol metabolism	24	-0.579411	-1.58382	0.023197	0.023197	0.182456	1271	tags=33%, list=10%, signal=30%	100519138/100192320/100523701/403149/106510546/100513366/100157319/100521659
ssc04810	Regulation of actin cytoskeleton	184	-0.349754	-1.35303	0.024372	0.024372	0.186517	2114	tags=24%, list=16%, signal=20%	100174965/100520350/100627123/102166564/100621398/100524587/106504157/100513412/100517053/100153248/396717/100037276/396974/100144442/100155091/397221/397497/397070/494458/100627431/100157825/100523290/396943/100519821/100152223/397063/100512676/100144478/110255240/100521477/100525013/100152116/397459/397498/100516483/100525245/100514115/100037953/102161415/100127469/110260971/396762/100037951/41…
ssc04020	Calcium signaling pathway	187	-0.34861	-1.35023	0.0252667	0.0252667	0.188275	2134	tags=27%, list=17%, signal=23%	100519810/100517279/100524376/100627123/102166564/100152101/100523996/397242/396837/100626014/100153248/396717/100620994/100626292/100521983/397497/397070/100144487/110259991/100158185/397092/397158/396888/100152223/100171399/100523973/397457/497623/100512553/100515364/100157507/100144478/110255240/100525013/100152116/397498/552898/100525342/100514115/100522324/396811/397356/100127469/397355/1005…
ssc04062	Chemokine signaling pathway	148	-0.364082	-1.37094	0.0260328	0.0260328	0.18901	1493	tags=18%, list=12%, signal=16%	414371/100521065/100155970/100518649/414376/100621481/414372/100519821/396613/396851/100623410/396663/100302703/414904/100622126/100157507/414374/102167388/397422/100624245/100622999/100134857/396900/396880/396870/494459
ssc00052	Galactose metabolism	25	-0.566025	-1.56237	0.0292201	0.0292201	0.206848	1523	tags=32%, list=12%, signal=28%	100522261/100152344/100522855/100134959/100621392/100623494/100153520/102160115
ssc00260	Glycine, serine and threonine metabolism	29	-0.538836	-1.53104	0.031139	0.031139	0.213265	1327	tags=31%, list=10%, signal=28%	100126844/396679/100154160/100518817/100155595/100520513/100525563/397371/100513890
ssc05414	Dilated cardiomyopathy	78	-0.417991	-1.4367	0.0316331	0.0316331	0.213265	1927	tags=28%, list=15%, signal=24%	100520350/100152101/100517053/100037276/100620994/100155091/397221/397078/100155970/100152267/397063/100512676/100157073/100521477/100523919/100153986/100622450/396585/397355/100628050/100622999/100525250
ssc00500	Starch and sucrose metabolism	26	-0.553343	-1.53595	0.0336417	0.0336417	0.221533	1644	tags=38%, list=13%, signal=34%	102163050/100522261/100152344/100522855/100134959/100037271/100623494/100153520/100157080/102160115
ssc05144	Malaria	37	-0.49927	-1.49261	0.0350515	0.0350515	0.225571	1658	tags=41%, list=13%, signal=35%	100156970/397078/397057/396646/396750/100519770/396943/396925/397150/100154447/407066/492313/397422/399500/396880
ssc04658	Th1 and Th2 cell differentiation	70	-0.4201	-1.41799	0.0401511	0.0401511	0.252646	1991	tags=27%, list=15%, signal=23%	396814/397178/100153369/100153518/100156773/100620481/396661/397156/100518649/100134969/397614/100622884/733631/100518804/100621776/100520433/397261/397076/100155841
ssc05332	Graft-versus-host disease	13	-0.651289	-1.53506	0.0428016	0.0428016	0.257511	1876	tags=46%, list=15%, signal=39%	397441/396595/397094/397161/100515419/399500
ssc04064	NF-kappa B signaling pathway	82	-0.400752	-1.38617	0.0428515	0.0428515	0.257511	2063	tags=26%, list=16%, signal=22%	100038026/100127166/100524751/100520196/100621090/396646/100627029/110260648/396750/100037938/100156860/396925/100152997/414904/397590/100626904/396985/110259837/100157377/397303/396880
ssc04975	Fat digestion and absorption	24	-0.551718	-1.50812	0.0436525	0.0436525	0.257511	881	tags=33%, list=7%, signal=31%	100152303/613128/100512662/100048963/100515982/102164809/100294675/100152597
ssc04930	Type II diabetes mellitus	36	-0.490484	-1.45947	0.0477851	0.0477851	0.276137	515	tags=22%, list=4%, signal=21%	100152344/100522855/397660/397429/100513431/100153520/493186/100525387
CD2_GSEA
ssc04060	Cytokine-cytokine receptor interaction	173	0.604182	1.98834	0.000125786	0.000125786	0.00223662	1676	tags=41%, list=13%, signal=36%	100628112/396900/396880/399500/100624245/494459/100622336/397422/100517818/100512974/100514573/100521616/100519926/100049688/100516458/399503/414374/106509756/100519741/100519368/100525607/100520988/110260254/100622457/100626904/396870/397076/397253/100379630/100513084/396991/100736831/100519398/100622025/100524628/100517087/396832/100153254/397156/397614/100302703/397179/414904/100513263/1001697…	100628112/396900/396880/399500/100624245/494459/100622336/397422/100517818/100512974/100514573/100521616/100519926/100049688/100516458/399503/414374/106509756/100519741/100519368/100525607/100520988/110260254/100622457/100626904/396870/397076/397253/100379630/100513084/396991/100736831/100519398/100622025/100524628/100517087/396832/100153254/397156/397614/100302703/397179/414904/100513263/1001697…
ssc05202	Transcriptional misregulation in cancer	142	0.544233	1.75329	0.000129366	0.000129366	0.00223662	2139	tags=32%, list=17%, signal=27%	100628112/396880/399500/100157219/100626235/654325/396985/100512633/100525607/100157564/100522182/414901/397338/100520167/100520981/100520800/448810/100156860/397441/100621090/100037938/100157328/397307/100515445/100621776/654298/100152997/397221/100515962/397671/100516755/100622968/100525104/397121/100523949/414912/100737965/397162/100517086/100156549/100627029/102158045/100623208/100152215/1005…	100628112/396880/399500/100157219/100626235/654325/396985/100512633/100525607/100157564/100522182/414901/397338/100520167/100520981/100520800/448810/100156860/397441/100621090/100037938/100157328/397307/100515445/100621776/654298/100152997/397221/100515962/397671/100516755/100622968/100525104/397121/100523949/414912/100737965/397162/100517086/100156549/100627029/102158045/100623208/100152215/1005…
ssc04630	JAK-STAT signaling pathway	109	0.607993	1.89585	0.000135227	0.000135227	0.00223662	2129	tags=37%, list=17%, signal=31%	399500/100622336/493186/100518866/100521616/399503/100622457/397076/397253/397261/396991/100519398/396832/100153254/397156/397614/100513263/448810/396562/100518723/100621776/100271930/396814/100171389/100627123/100156991/100511742/100518649/100152238/399522/100620258/100525654/397162/733648/396658/397178/100623707/100126864/100152215/100303725	399500/100622336/493186/100518866/100521616/399503/100622457/397076/397253/397261/396991/100519398/396832/100153254/397156/397614/100513263/448810/396562/100518723/100621776/100271930/396814/100171389/100627123/100156991/100511742/100518649/100152238/399522/100620258/100525654/397162/733648/396658/397178/100623707/100126864/100152215/100303725
ssc05162	Measles	100	0.583997	1.80239	0.000137099	0.000137099	0.00223662	2283	tags=36%, list=18%, signal=30%	399500/397076/100511325/100519508/100515419/100170134/397156/595128/396623/100621690/100525674/396661/397094/399541/100621776/494458/397455/396814/397244/100518649/406188/396646/100037296/100144486/100521736/397162/733648/396658/595105/100511890/100101471/100623707/396726/397128/100144518/100127166	399500/397076/100511325/100519508/100515419/100170134/397156/595128/396623/100621690/100525674/396661/397094/399541/100621776/494458/397455/396814/397244/100518649/406188/396646/100037296/100144486/100521736/397162/733648/396658/595105/100511890/100101471/100623707/396726/397128/100144518/100127166
ssc04380	Osteoclast differentiation	94	0.617091	1.88929	0.000138293	0.000138293	0.00223662	2106	tags=39%, list=16%, signal=33%	493186/100049688/100518788/100155841/100737974/100626904/100134857/100513084/396991/397414/100142665/397063/397094/100125540/100525205/397020/100515364/100134969/100152055/100511843/397638/397405/397671/100518663/100152238/406188/100144486/110261009/414912/100521736/100517086/396658/100101471/100623707/397078/397507/100126864	493186/100049688/100518788/100155841/100737974/100626904/100134857/100513084/396991/397414/100142665/397063/397094/100125540/100525205/397020/100515364/100134969/100152055/100511843/397638/397405/397671/100518663/100152238/406188/100144486/110261009/414912/100521736/100517086/396658/100101471/100623707/397078/397507/100126864
ssc04668	TNF signaling pathway	92	0.617072	1.88301	0.000138735	0.000138735	0.00223662	2045	tags=38%, list=16%, signal=32%	396900/399500/397422/493186/399503/100125838/654325/100155841/397590/100513084/100622217/397179/414904/100738193/100154896/100516663/100037306/397020/396613/100736836/100622769/397244/396750/406188/100144486/100524751/396915/100521736/110256149/595105/100101471/100520468/100627029/100623707/397471	396900/399500/397422/493186/399503/100125838/654325/100155841/397590/100513084/100622217/397179/414904/100738193/100154896/100516663/100037306/397020/396613/100736836/100622769/397244/396750/406188/100144486/100524751/396915/100521736/110256149/595105/100101471/100520468/100627029/100623707/397471
ssc05142	Chagas disease	87	0.607502	1.83997	0.000139723	0.000139723	0.00223662	2106	tags=38%, list=16%, signal=32%	396880/399500/494459/397422/397089/100155841/397076/396945/396991/396623/396661/399541/397020/396613/100518846/110255240/445461/397455/445460/100623776/100152238/406188/396646/100144486/100521736/100518537/595105/100101471/100623707/397078/396621/396726/100126864	396880/399500/494459/397422/397089/100155841/397076/396945/396991/396623/396661/399541/397020/396613/100518846/110255240/445461/397455/445460/100623776/100152238/406188/396646/100144486/100521736/100518537/595105/100101471/100623707/397078/396621/396726/100126864
ssc04620	Toll-like receptor signaling pathway	77	0.634442	1.88852	0.000141483	0.000141483	0.00223662	2078	tags=39%, list=16%, signal=33%	396880/399500/494459/397087/100155841/397076/100519508/100622217/397161/100169744/397303/396623/397441/399541/100037938/396613/397384/100623776/406188/396646/100037296/100144486/100524751/100521736/110256149/396658/595105/100101471/100623707/396621	396880/399500/494459/397087/100155841/397076/100519508/100622217/397161/100169744/397303/396623/397441/399541/100037938/396613/397384/100623776/406188/396646/100037296/100144486/100524751/100521736/110256149/396658/595105/100101471/100623707/396621
ssc05146	Amoebiasis	74	0.600831	1.77816	0.000142288	0.000142288	0.00223662	1821	tags=31%, list=14%, signal=27%	100628112/396880/399500/100037951/100518074/100626904/397076/397115/396991/100038008/100627693/414904/396623/396943/399541/100037938/397620/100154994/397244/100513412/100736655/100518537/100624264	100628112/396880/399500/100037951/100518074/100626904/397076/397115/396991/100038008/100627693/414904/396623/396943/399541/100037938/397620/100154994/397244/100513412/100736655/100518537/100624264
ssc04657	IL-17 signaling pathway	61	0.649596	1.87211	0.0001459	0.0001459	0.00223662	1909	tags=34%, list=15%, signal=29%	396900/396880/399500/397422/654325/100155841/397590/396991/100519508/414904/100127488/100525205/100518910/397244/406188/100144486/110261009/100521736/595105/100101471/397346	396900/396880/399500/397422/654325/100155841/397590/396991/100519508/414904/100127488/100525205/100518910/397244/406188/100144486/110261009/100521736/595105/100101471/397346
ssc05133	Pertussis	61	0.62366	1.79736	0.0001459	0.0001459	0.00223662	1913	tags=39%, list=15%, signal=34%	396900/396880/399500/100155841/397076/100514823/396943/100155091/397094/399541/100037938/396849/100518846/445461/445460/445532/397244/100623776/448981/396646/100144486/100521736/397319/414437	396900/396880/399500/100155841/397076/100514823/396943/100155091/397094/399541/100037938/396849/100518846/445461/445460/445532/397244/100623776/448981/396646/100144486/100521736/397319/414437
ssc04061	Viral protein interaction with cytokine and cytokine receptor	58	0.624658	1.78773	0.000146994	0.000146994	0.00223662	1390	tags=45%, list=11%, signal=40%	396900/396880/399500/100624245/494459/397422/100517818/414374/100622457/396870/100513084/397156/100302703/397179/414904/100169744/396659/100037292/414371/396663/100037306/397020/396613/100621776/396814/414372	396900/396880/399500/100624245/494459/397422/100517818/414374/100622457/396870/100513084/397156/100302703/397179/414904/100169744/396659/100037292/414371/396663/100037306/397020/396613/100621776/396814/414372
ssc05323	Rheumatoid arthritis	56	0.664034	1.8916	0.000147427	0.000147427	0.00223662	1056	tags=32%, list=8%, signal=30%	396900/396880/399500/494459/397422/100515919/100513084/396991/100515419/397414/397161/414904/396623/396943/397094/397441/399541/396613	396900/396880/399500/494459/397422/100515919/100513084/396991/100515419/397414/397161/414904/396623/396943/397094/397441/399541/396613
ssc04640	Hematopoietic cell lineage	55	0.73196	2.079	0.000147885	0.000147885	0.00223662	2141	tags=58%, list=17%, signal=49%	100628112/399500/100622336/100521616/100627952/100626904/397669/397253/100513084/100525150/100038008/397614/100521477/100155091/397063/396661/397094/100037938/100515445/396636/100271930/397455/396814/100624694/396662/399522/100620258/396627/100517086/102161349/445528/100037921	100628112/399500/100622336/100521616/100627952/100626904/397669/397253/100513084/100525150/100038008/397614/100521477/100155091/397063/396661/397094/100037938/100515445/396636/100271930/397455/396814/100624694/396662/399522/100620258/396627/100517086/102161349/445528/100037921
ssc05140	Leishmaniasis	55	0.637332	1.81023	0.000147885	0.000147885	0.00223662	2368	tags=45%, list=18%, signal=37%	100155841/397076/397590/100134857/396991/396623/100142665/396943/100521477/397094/399541/397108/100152055/100171389/100152238/406188/396646/100144486/397078/397507/445528/100126864/100037921/100127166/100628001	100155841/397076/397590/100134857/396991/396623/100142665/396943/100521477/397094/399541/397108/100152055/100171389/100152238/406188/396646/100144486/397078/397507/445528/100126864/100037921/100127166/100628001
ssc05321	Inflammatory bowel disease	42	0.702784	1.90793	0.000153539	0.000153539	0.00223662	2141	tags=52%, list=17%, signal=44%	399500/100517818/100125838/397076/397261/396991/397156/397614/397179/396623/397094/100518723/399541/100518804/100152238/397057/733648/397178/397078/445528/100126864/100037921	399500/100517818/100125838/397076/397261/396991/397156/397614/397179/396623/397094/100518723/399541/100518804/100152238/397057/733648/397178/397078/445528/100126864/100037921
ssc05144	Malaria	37	0.754846	2.00105	0.0001554	0.0001554	0.00223662	2054	tags=59%, list=16%, signal=50%	396880/399500/397422/492313/407066/396991/397150/396623/100153940/396943/399541/100154447/100525120/396750/100519770/397057/396646/100156970/100152754/397231/733681/397078	396880/399500/397422/492313/407066/396991/397150/396623/100153940/396943/399541/100154447/100525120/396750/100519770/397057/396646/100156970/100152754/397231/733681/397078
ssc05134	Legionellosis	40	0.687045	1.84442	0.000155473	0.000155473	0.00223662	1894	tags=38%, list=15%, signal=32%	396880/399500/397076/414904/396623/396943/399541/100037938/397244/397057/406188/396646/397319/595105/100511890	396880/399500/397076/414904/396623/396943/399541/100037938/397244/397057/406188/396646/397319/595105/100511890
ssc05161	Hepatitis B	133	0.524327	1.67745	0.000392259	0.000392259	0.00523832	2125	tags=26%, list=17%, signal=22%	396880/399500/100518074/654325/100155841/397261/100519508/396623/100154896/448810/100157507/100516296/100516663/399541/100038004/100134969/397244/100623776/100518649/406188/396646/110261113/100144486/780440/100521736/733648/110256149/396658/595105/100101471/100520468/100623707/397078/396726/100152215	396880/399500/100518074/654325/100155841/397261/100519508/396623/100154896/448810/100157507/100516296/100516663/399541/100038004/100134969/397244/100623776/100518649/406188/396646/110261113/100144486/780440/100521736/733648/110256149/396658/595105/100101471/100520468/100623707/397078/396726/100152215
ssc05164	Influenza A	111	0.550501	1.72079	0.000404585	0.000404585	0.00523832	2194	tags=32%, list=17%, signal=27%	396880/399500/397422/493186/100525398/397076/396991/100519508/100158185/595128/100514823/397094/399541/397020/396613/414396/397653/397244/396750/100623776/397218/100152238/397057/406188/396646/100037296/397319/396658/595105/100101471/100623707/445528/396726/100126864/100037921/397128	396880/399500/397422/493186/100525398/397076/396991/100519508/100158185/595128/100514823/397094/399541/397020/396613/414396/397653/397244/396750/100623776/397218/100152238/397057/406188/396646/100037296/397319/396658/595105/100101471/100623707/445528/396726/100126864/100037921/397128
ssc05417	Lipid and atherosclerosis	160	0.503041	1.64292	0.000507292	0.000507292	0.00601983	2352	tags=36%, list=18%, signal=29%	396880/399500/494459/397422/654325/396724/100155841/397076/100134857/100519508/100519821/414904/397150/397303/396623/100142665/100514823/100518073/399541/100037938/397020/396613/396849/397108/100134969/100152055/100622769/396801/397671/397244/396750/100623776/397057/406188/396646/100152890/100144486/100521736/407060/733648/397319/110256149/595105/100511890/100101471/397231/100623707/396621/397507…	396880/399500/494459/397422/654325/396724/100155841/397076/100134857/100519508/100519821/414904/397150/397303/396623/100142665/100514823/100518073/399541/100037938/397020/396613/396849/397108/100134969/100152055/100622769/396801/397671/397244/396750/100623776/397057/406188/396646/100152890/100144486/100521736/407060/733648/397319/110256149/595105/100511890/100101471/397231/100623707/396621/397507…
ssc04621	NOD-like receptor signaling pathway	115	0.557383	1.75175	0.000533618	0.000533618	0.00601983	1908	tags=24%, list=15%, signal=21%	396880/399500/100523066/397422/100125838/100155841/100519508/100738603/595128/414904/100514823/100622032/399541/396613/396849/397108/100152628/100623776/397057/406188/396646/100526216/100524751/100521736/397319/396658/595105/100101471	396880/399500/100523066/397422/100125838/100155841/100519508/100738603/595128/414904/100514823/100622032/399541/396613/396849/397108/100152628/100623776/397057/406188/396646/100526216/100524751/100521736/397319/396658/595105/100101471
ssc05135	Yersinia infection	114	0.534295	1.677	0.000534688	0.000534688	0.00601983	2416	tags=32%, list=19%, signal=27%	396880/399500/397422/100155841/100519821/100523972/100514823/100518073/100157507/100521477/100155091/399541/396849/100134969/445527/414396/100511843/397653/396636/397620/100623776/397057/406188/396646/100144486/396627/100521736/397319/110256149/100101471/100623707/100621675/396738/100127166/100625903/100174964/100154518	396880/399500/397422/100155841/100519821/100523972/100514823/100518073/100157507/100521477/100155091/399541/396849/100134969/445527/414396/100511843/397653/396636/397620/100623776/397057/406188/396646/100144486/396627/100521736/397319/110256149/100101471/100623707/100621675/396738/100127166/100625903/100174964/100154518
ssc05163	Human cytomegalovirus infection	168	0.474981	1.55791	0.00126566	0.00126566	0.0136558	2125	tags=24%, list=17%, signal=21%	396880/399500/494459/397422/100518074/414374/100155841/100626904/100622999/397590/396811/396659/448810/100518073/100154522/100157507/414371/397063/100625072/100516663/397020/396613/396849/100134969/100627123/397244/406188/399522/110261113/100524751/100525654/733648/595105/733650/100101471/100520468/100623707/100620994/100621675/396726/100152215	396880/399500/494459/397422/100518074/414374/100155841/100626904/100622999/397590/396811/396659/448810/100518073/100154522/100157507/414371/397063/100625072/100516663/397020/396613/396849/100134969/100627123/397244/406188/399522/110261113/100524751/100525654/733648/595105/733650/100101471/100520468/100623707/100620994/100621675/396726/100152215
ssc01521	EGFR tyrosine kinase inhibitor resistance	66	0.568973	1.65806	0.00144384	0.00144384	0.0144379	124	tags=8%, list=1%, signal=8%	102164569/399500/397484/100518074/396762	102164569/399500/397484/100518074/396762
ssc05152	Tuberculosis	125	0.508445	1.6152	0.00144966	0.00144966	0.0144379	2330	tags=33%, list=18%, signal=27%	399500/100125838/100155841/397076/396991/397250/100170134/397303/396623/100154896/396943/397094/100125540/445003/399541/100037938/397020/396849/397406/397244/100519210/100152238/397057/396646/100521736/100151920/396628/100525654/100153090/595105/100125346/100621483/397078/396621/445528/100126864/100037921/100521769/100518835/100127166/100519528	399500/100125838/100155841/397076/396991/397250/100170134/397303/396623/100154896/396943/397094/100125540/445003/399541/100037938/397020/396849/397406/397244/100519210/100152238/397057/396646/100521736/100151920/396628/100525654/100153090/595105/100125346/100621483/397078/396621/445528/100126864/100037921/100521769/100518835/100127166/100519528
ssc05332	Graft-versus-host disease	13	0.818061	1.75922	0.001731	0.001731	0.0166014	2141	tags=77%, list=17%, signal=64%	399500/396991/100515419/397161/397094/397441/396595/445528/396726/100037921	399500/396991/100515419/397161/397094/397441/396595/445528/396726/100037921
ssc05205	Proteoglycans in cancer	178	0.45891	1.51365	0.00200904	0.00200904	0.0185798	2125	tags=26%, list=17%, signal=22%	100518074/100519927/100515919/492313/100153445/654325/396985/100626947/100155841/397076/100521017/100622044/100525150/100519821/100516839/396623/100524587/448810/100518073/100271932/100155091/397063/399541/396849/100153248/397564/100525120/494458/414396/397653/100171389/396696/397620/397244/100518663/110259938/100519770/100513691/100152754/733648/100152607/100623707/397078/100516171/102158045/396…	100518074/100519927/100515919/492313/100153445/654325/396985/100626947/100155841/397076/100521017/100622044/100525150/100519821/100516839/396623/100524587/448810/100518073/100271932/100155091/397063/399541/396849/100153248/397564/100525120/494458/414396/397653/100171389/396696/397620/397244/100518663/110259938/100519770/100513691/100152754/733648/100152607/100623707/397078/100516171/102158045/396…
ssc04659	Th17 cell differentiation	83	0.546285	1.6442	0.00210733	0.00210733	0.0188168	2141	tags=36%, list=17%, signal=30%	399500/100512633/100155841/100626904/396991/397156/397614/396661/100518723/100134969/100621776/100144625/397455/396814/396696/100518804/100511742/100518649/100152238/406188/399522/100144486/100521736/733648/396654/100101471/397078/445528/100126864/100037921	399500/100512633/100155841/100626904/396991/397156/397614/396661/100518723/100134969/100621776/100144625/397455/396814/396696/100518804/100511742/100518649/100152238/406188/399522/100144486/100521736/733648/396654/100101471/397078/445528/100126864/100037921
ssc04064	NF-kappa B signaling pathway	82	0.535734	1.60886	0.0029565	0.0029565	0.0253766	2633	tags=41%, list=20%, signal=33%	396880/100157377/396985/100626904/397590/414904/397303/100156860/100125540/399541/100621090/100037938/397020/100152997/396750/100623776/100518663/406188/396646/100152890/100524751/100038026/100101471/100125346/397231/100627029/100127166/100125555/100621326/110260624/100520402/110259837/100520196/100627308	396880/100157377/396985/100626904/397590/414904/397303/100156860/100125540/399541/100621090/100037938/397020/100152997/396750/100623776/100518663/406188/396646/100152890/100524751/100038026/100101471/100125346/397231/100627029/100127166/100125555/100621326/110260624/100520402/110259837/100520196/100627308
ssc05171	Coronavirus disease - COVID-19	163	0.461493	1.51077	0.00303798	0.00303798	0.0253766	1913	tags=22%, list=15%, signal=19%	396880/399500/397422/100037951/100518074/100155841/397076/100519508/100153504/595128/397150/396623/100514823/100125540/399541/397020/397108/397384/100518846/397564/445461/445460/448981/100518663/406188/396646/100037296/399522/100144486/100521736/397343/733648/397319/396658/100101471/414437	396880/399500/397422/100037951/100518074/100155841/397076/100519508/100153504/595128/397150/396623/100514823/100125540/399541/397020/397108/397384/100518846/397564/445461/445460/448981/100518663/406188/396646/100037296/399522/100144486/100521736/397343/733648/397319/396658/100101471/414437
ssc05330	Allograft rejection	16	0.769532	1.7323	0.00322526	0.00322526	0.0257048	2141	tags=62%, list=17%, signal=52%	397076/396991/100515419/397161/397441/397231/396595/445528/396726/100037921	397076/396991/100515419/397161/397441/397231/396595/445528/396726/100037921
ssc05166	Human T-cell leukemia virus 1 infection	172	0.455924	1.49989	0.0032758	0.0032758	0.0257048	2141	tags=25%, list=17%, signal=21%	100628112/399500/100626904/100622999/100520726/100158185/110257220/397156/448810/396943/102164975/396661/100516663/100525205/100038004/397020/100316849/100302363/100153121/100134969/100621776/100621206/397455/396814/396750/100518649/406188/110261113/100144486/100517563/414912/100521736/100135668/397162/100101471/100520468/100623707/733681/397078/100620994/445528/100152215/100037921	100628112/399500/100626904/100622999/100520726/100158185/110257220/397156/448810/396943/102164975/396661/100516663/100525205/100038004/397020/100316849/100302363/100153121/100134969/100621776/100621206/397455/396814/396750/100518649/406188/110261113/100144486/100517563/414912/100521736/100135668/397162/100101471/100520468/100623707/733681/397078/100620994/445528/100152215/100037921
ssc04625	C-type lectin receptor signaling pathway	83	0.529948	1.59503	0.00365271	0.00365271	0.0275644	2008	tags=29%, list=16%, signal=25%	399500/100155841/397076/397590/100519508/397250/100170134/100738193/100514823/100621690/100516296/100125540/100038004/396849/100134969/397406/100518663/406188/100521736/397319/595105/100101471/100125346/100623707	399500/100155841/397076/397590/100519508/397250/100170134/100738193/100514823/100621690/100516296/100125540/100038004/396849/100134969/397406/100518663/406188/100521736/397319/595105/100101471/100125346/100623707
ssc04145	Phagosome	95	0.517592	1.58781	0.00372568	0.00372568	0.0275644	2361	tags=36%, list=18%, signal=29%	100516298/100515919/492313/396724/100134857/100511665/100170134/100627693/396623/100142665/100153940/396943/100155091/397063/445003/399541/100037938/397108/414396/100152055/397653/100623583/100153090/733650/100621483/396621/397507/445528/100037921/100736584/100155306/100521769/397483/397285	100516298/100515919/492313/396724/100134857/100511665/100170134/100627693/396623/100142665/100153940/396943/100155091/397063/445003/399541/100037938/397108/414396/100152055/397653/100623583/100153090/733650/100621483/396621/397507/445528/100037921/100736584/100155306/100521769/397483/397285
ssc05418	Fluid shear stress and atherosclerosis	111	0.494	1.54417	0.00391099	0.00391099	0.0281317	2361	tags=31%, list=18%, signal=25%	100628112/397422/100515919/654325/100155841/100626904/100134857/396991/100127140/100142665/397063/397094/397020/396849/100514231/414396/397653/100622769/396750/397121/100519770/397567/100144486/396915/100521736/100152754/100101471/100623707/100621675/397507/733590/397191/100519528/397285	100628112/397422/100515919/654325/100155841/100626904/100134857/396991/100127140/100142665/397063/397094/397020/396849/100514231/414396/397653/100622769/396750/397121/100519770/397567/100144486/396915/100521736/100152754/100101471/100623707/100621675/397507/733590/397191/100519528/397285
ssc04022	cGMP-PKG signaling pathway	137	-0.407479	-1.50022	0.00472509	0.00472509	0.0330689	2368	tags=33%, list=18%, signal=27%	100517196/100520061/100152679/100624934/100512686/100522926/100154469/100522212/100144419/397454/100513811/100739522/444999/396828/100736562/100625423/100514402/396555/100157760/414911/606743/110260971/100524288/396568/100522091/397318/100153508/100516581/100154587/397616/100737701/100519931/100144471/100271877/552898/100271878/100519976/733706/396848/100271876/641353/100738118/100152631/10051110…	100517196/100520061/100152679/100624934/100512686/100522926/100154469/100522212/100144419/397454/100513811/100739522/444999/396828/100736562/100625423/100514402/396555/100157760/414911/606743/110260971/100524288/396568/100522091/397318/100153508/100516581/100154587/397616/100737701/100519931/100144471/100271877/552898/100271878/100519976/733706/396848/100271876/641353/100738118/100152631/10051110…
ssc04940	Type I diabetes mellitus	18	0.737939	1.69584	0.00489039	0.00489039	0.0333251	2141	tags=61%, list=17%, signal=51%	397076/396991/100515419/397161/100155609/397094/397441/396595/445528/396726/100037921	397076/396991/100515419/397161/100155609/397094/397441/396595/445528/396726/100037921
ssc04650	Natural killer cell mediated cytotoxicity	67	0.54338	1.5877	0.00533064	0.00533064	0.0353938	2106	tags=36%, list=16%, signal=30%	100518074/396991/100519821/100511130/100626548/100157507/396943/100125540/100134969/100511843/397405/100171389/397406/397244/396750/100518663/100152238/396658/100623707/733681/396595/100621675/396726/100126864	100518074/396991/100519821/100511130/100626548/100157507/396943/100125540/100134969/100511843/397405/100171389/397406/397244/396750/100518663/100152238/396658/100623707/733681/396595/100621675/396726/100126864
ssc05143	African trypanosomiasis	26	0.678871	1.67848	0.00581771	0.00581771	0.0370772	1610	tags=35%, list=13%, signal=30%	399500/100518074/407066/397076/396991/100519877/396750/397057/396646	399500/100518074/407066/397076/396991/100519877/396750/397057/396646
ssc04658	Th1 and Th2 cell differentiation	70	0.538661	1.58159	0.00587056	0.00587056	0.0370772	2492	tags=41%, list=19%, signal=34%	100520433/100155841/397076/397261/396991/100622884/397156/397614/396661/100134969/100621776/397455/396814/100518804/100518649/100152238/406188/100144486/100153369/100521736/100101471/397178/445528/100126864/100037921/100620481/100621326/100152163/100518262	100520433/100155841/397076/397261/396991/100622884/397156/397614/396661/100134969/100621776/397455/396814/100518804/100518649/100152238/406188/100144486/100153369/100521736/100101471/397178/445528/100126864/100037921/100620481/100621326/100152163/100518262
ssc03008	Ribosome biogenesis in eukaryotes	64	0.534434	1.54904	0.0104621	0.0104621	0.064503	4128	tags=67%, list=32%, signal=46%	100519832/100511276/100739449/100517967/100154556/100516270/100623705/100512446/100738482/100525725/100153310/100511538/100154560/100157338/100524172/414432/100515474/100155235/100625121/100628057/100151786/100628213/100624357/100516629/106504175/100216430/100156540/100511365/100626002/100524688/100516425/100156132/100157879/100517201/100627558/100512042/100627271/100415805/100627301/100155652/10…	100519832/100511276/100739449/100517967/100154556/100516270/100623705/100512446/100738482/100525725/100153310/100511538/100154560/100157338/100524172/414432/100515474/100155235/100625121/100628057/100151786/100628213/100624357/100516629/106504175/100216430/100156540/100511365/100626002/100524688/100516425/100156132/100157879/100517201/100627558/100512042/100627271/100415805/100627301/100155652/10…
ssc00220	Arginine biosynthesis	17	-0.680502	-1.67242	0.012649	0.012649	0.0761726	1225	tags=47%, list=10%, signal=43%	100738224/100517757/396968/100520934/396859/414411/100048960/100157716	100738224/100517757/396968/100520934/396859/414411/100048960/100157716
ssc04514	Cell adhesion molecules	108	0.469023	1.46051	0.013411	0.013411	0.078926	2141	tags=43%, list=17%, signal=36%	100141403/100620189/100152470/100127147/100294682/100515419/100626354/100157401/397161/397150/397247/397623/100626921/396943/100521477/100522631/397441/100153273/100515322/100521592/100513519/100157273/100525324/397221/396636/397328/396750/100519770/100153917/396662/100302020/397269/396627/100037284/574058/100153553/100152754/110255467/100533201/102161349/397231/733681/100152257/445528/106504882/…	100141403/100620189/100152470/100127147/100294682/100515419/100626354/100157401/397161/397150/397247/397623/100626921/396943/100521477/100522631/397441/100153273/100515322/100521592/100513519/100157273/100525324/397221/396636/397328/396750/100519770/100153917/396662/100302020/397269/396627/100037284/574058/100153553/100152754/110255467/100533201/102161349/397231/733681/100152257/445528/106504882/…
ssc05215	Prostate cancer	81	0.497531	1.49222	0.0147804	0.0147804	0.0826729	2949	tags=35%, list=23%, signal=27%	100628112/397484/396762/654325/396985/100170126/100738625/100516663/100153248/100627123/397121/406188/110261113/100101471/397582/100520468/100623707/100623208/100152215/397191/100524161/100515635/397070/100518131/100515267/100522979/100512048/100518913	100628112/397484/396762/654325/396985/100170126/100738625/100516663/100153248/100627123/397121/406188/110261113/100101471/397582/100520468/100623707/100623208/100152215/397191/100524161/100515635/397070/100518131/100515267/100522979/100512048/100518913
ssc04929	GnRH secretion	51	0.552039	1.54878	0.0149477	0.0149477	0.0826729	785	tags=16%, list=6%, signal=15%	397087/100518074/100526049/397081/406869/100511175/100513431/100510937	397087/100518074/100526049/397081/406869/100511175/100513431/100510937
ssc04080	Neuroactive ligand-receptor interaction	197	0.415204	1.38265	0.0152841	0.0152841	0.0826729	1970	tags=36%, list=15%, signal=31%	397426/100153018/100233183/100526762/397356/100622950/397295/100511101/100127469/397431/100516483/100524766/110257126/406869/110257409/100511175/100151989/100513049/100516747/100622106/100623444/100152416/102160737/100154607/100622201/100525342/100621002/396811/100518250/396832/100623647/397158/100521916/100516491/100739231/397364/100523973/397004/100625072/100153116/100622305/100156094/407247/11…	397426/100153018/100233183/100526762/397356/100622950/397295/100511101/100127469/397431/100516483/100524766/110257126/406869/110257409/100511175/100151989/100513049/100516747/100622106/100623444/100152416/102160737/100154607/100622201/100525342/100621002/396811/100518250/396832/100623647/397158/100521916/100516491/100739231/397364/100523973/397004/100625072/100153116/100622305/100156094/407247/11…
ssc04614	Renin-angiotensin system	16	-0.677604	-1.63637	0.0153247	0.0153247	0.0826729	725	tags=25%, list=6%, signal=24%	613133/397080/100519976/431673	613133/397080/100519976/431673
ssc05320	Autoimmune thyroid disease	18	0.694416	1.59582	0.015683	0.015683	0.0828788	2141	tags=56%, list=17%, signal=46%	406869/100515419/100156471/397161/397441/397231/396595/445528/396726/100037921	406869/100515419/100156471/397161/397441/397231/396595/445528/396726/100037921
ssc04660	T cell receptor signaling pathway	89	0.482137	1.46677	0.0165094	0.0165094	0.0855015	2008	tags=28%, list=16%, signal=24%	100155841/396991/100516438/100515419/100622217/100519821/100621690/100523474/100522631/396661/396849/100134969/100511843/396636/397455/100171389/406188/100144486/396627/100521736/100533201/100101471/100125346/397231/100623707	100155841/396991/100516438/100515419/100622217/100519821/100621690/100523474/100522631/396661/396849/100134969/100511843/396636/397455/100171389/406188/100144486/396627/100521736/100533201/100101471/100125346/397231/100623707
ssc00563	Glycosylphosphatidylinositol (GPI)-anchor biosynthesis	23	-0.611272	-1.60891	0.0172769	0.0172769	0.087722	3862	tags=61%, list=30%, signal=43%	100623694/100525695/100151845/606750/100739135/100524018/100522054/100625362/100522057/100523821/100156880/100525584/100624832/100157497	100623694/100525695/100151845/606750/100739135/100524018/100522054/100625362/100522057/100523821/100156880/100525584/100624832/100157497
ssc04730	Long-term depression	49	0.547863	1.52693	0.0185129	0.0185129	0.09219	580	tags=12%, list=5%, signal=12%	397426/100518074/100622950/100525387/100516747/100623647	397426/100518074/100622950/100525387/100516747/100623647
ssc04216	Ferroptosis	33	-0.54466	-1.56022	0.019045	0.019045	0.09305	230	tags=9%, list=2%, signal=9%	406870/396845/396996	406870/396845/396996
ssc05167	Kaposi sarcoma-associated herpesvirus infection	141	0.436989	1.40634	0.0208955	0.0208955	0.100201	1908	tags=24%, list=15%, signal=21%	396880/399500/414374/100155841/397590/100519508/396851/100155169/414904/100621481/448810/100170126/100154522/414371/397441/100125540/397020/100316849/100134969/396696/397244/396750/100623776/100518663/100152238/406188/100152890/110261113/100144486/100521736/733648/396658/595105/100101471	396880/399500/414374/100155841/397590/100519508/396851/100155169/414904/100621481/448810/100170126/100154522/414371/397441/100125540/397020/100316849/100134969/396696/397244/396750/100623776/100518663/100152238/406188/100152890/110261113/100144486/100521736/733648/396658/595105/100101471
ssc04936	Alcoholic liver disease	106	0.456833	1.41869	0.0219615	0.0219615	0.103398	1913	tags=29%, list=15%, signal=25%	396880/399500/100155841/397076/100519508/414904/397303/100170126/396670/399541/100037938/397020/397561/100518846/397660/445461/100518910/100622769/445460/397244/100623776/448981/406188/396646/397324/100524751/100521736/110256149/595105/100101471/414437	396880/399500/100155841/397076/100519508/414904/397303/100170126/396670/399541/100037938/397020/397561/100518846/397660/445461/100518910/100622769/445460/397244/100623776/448981/406188/396646/397324/100524751/100521736/110256149/595105/100101471/414437
ssc00730	Thiamine metabolism	10	-0.746884	-1.59937	0.0227534	0.0227534	0.105213	2314	tags=60%, list=18%, signal=49%	396635/100156145/102167403/100152811/733697/100170147	396635/100156145/102167403/100152811/733697/100170147
ssc05169	Epstein-Barr virus infection	147	0.426893	1.38123	0.024547	0.024547	0.111515	2141	tags=24%, list=17%, signal=21%	399500/100155841/397669/100519508/100622884/100525150/595128/396623/448810/396661/100125540/100621090/100152997/397455/397244/396750/100518663/100518649/406188/396646/100152890/110261113/100524751/100521736/397162/733648/110256149/396658/595105/733650/100101471/100623707/733681/445528/100152215/100037921	399500/100155841/397669/100519508/100622884/100525150/595128/396623/448810/396661/100125540/100621090/100152997/397455/397244/396750/100518663/100518649/406188/396646/100152890/110261113/100524751/100521736/397162/733648/110256149/396658/595105/733650/100101471/100623707/733681/445528/100152215/100037921
ssc05235	PD-L1 expression and PD-1 checkpoint pathway in cancer	76	0.485953	1.44372	0.0263456	0.0263456	0.116508	2706	tags=37%, list=21%, signal=29%	100155841/396991/100515419/396623/396661/399541/100515875/100134969/397455/100171389/396696/100623776/100152238/406188/396646/100144486/574058/733648/110256149/100533201/100101471/100623707/100126864/100621683/100621326/100515021/397070/100518131	100155841/396991/100515419/396623/396661/399541/100515875/100134969/397455/100171389/396696/100623776/100152238/406188/396646/100144486/574058/733648/110256149/100533201/100101471/100623707/100126864/100621683/100621326/100515021/397070/100518131
ssc04550	Signaling pathways regulating pluripotency of stem cells	113	0.446776	1.4002	0.026595	0.026595	0.116508	1203	tags=16%, list=9%, signal=15%	396762/100153154/100153445/399503/100626947/100155841/541594/100511417/100622044/100520162/100516839/100156863/100520800/448810/100739604/100153248/654298/100153584	396762/100153154/100153445/399503/100626947/100155841/541594/100511417/100622044/100520162/100516839/100156863/100520800/448810/100739604/100153248/654298/100153584
ssc04062	Chemokine signaling pathway	148	0.423631	1.37125	0.0269958	0.0269958	0.116508	1636	tags=21%, list=13%, signal=18%	396900/396880/100624245/494459/397422/414374/396870/100622999/100134857/396851/100519821/100302703/414904/100169744/100524587/396659/100621481/100154522/100523474/100157507/414371/396663/396613/396849/445527/414372/100518663/100518649/100512021/406188/100152890	396900/396880/100624245/494459/397422/414374/396870/100622999/100134857/396851/100519821/100302703/414904/100169744/100524587/396659/100621481/100154522/100523474/100157507/414371/396663/396613/396849/445527/414372/100518663/100518649/100512021/406188/100152890
ssc01250	Biosynthesis of nucleotide sugars	33	0.580243	1.50568	0.0288446	0.0288446	0.122447	1460	tags=27%, list=11%, signal=24%	100518539/100627727/100153520/100152942/100522261/100152312/100156649/100522855/100152344	100518539/100627727/100153520/100152942/100522261/100152312/100156649/100522855/100152344
ssc03010	Ribosome	96	-0.385203	-1.34812	0.03337	0.03337	0.139372	6868	tags=81%, list=53%, signal=38%	100513643/414391/100337666/414392/100038029/100155047/100517228/100521315/100518767/396980/110261057/397650/396952/100216316/100624945/100627401/100135671/100514796/110255317/100519932/100170119/100514795/100516861/100516385/100513520/100154748/100037995/396993/100049695/397611/110257174/100512482/733593/414418/100524194/100517165/100737651/414397/397607/100526062/100518254/396638/414415/10062415…	100513643/414391/100337666/414392/100038029/100155047/100517228/100521315/100518767/396980/110261057/397650/396952/100216316/100624945/100627401/100135671/100514796/110255317/100519932/100170119/100514795/100516861/100516385/100513520/100154748/100037995/396993/100049695/397611/110257174/100512482/733593/414418/100524194/100517165/100737651/414397/397607/100526062/100518254/396638/414415/10062415…
ssc00430	Taurine and hypotaurine metabolism	10	-0.725801	-1.55422	0.0344748	0.0344748	0.141701	1043	tags=50%, list=8%, signal=46%	100519401/100515377/100525884/397132/100157523	100519401/100515377/100525884/397132/100157523
ssc00600	Sphingolipid metabolism	48	0.52356	1.45358	0.0362319	0.0362319	0.146596	2409	tags=38%, list=19%, signal=31%	100519280/100155265/100511825/100518796/100525450/100517222/100152737/100522653/100519210/100126279/100524160/100415928/100156737/100525187/100037303/100127167/100152155/396958	100519280/100155265/100511825/100518796/100525450/100517222/100152737/100522653/100519210/100126279/100524160/100415928/100156737/100525187/100037303/100127167/100152155/396958
ssc04270	Vascular smooth muscle contraction	104	-0.372295	-1.32124	0.0370509	0.0370509	0.147604	1435	tags=24%, list=11%, signal=22%	100625423/100514402/100157760/110260971/100524288/100522091/100153508/100516581/100154587/503661/733615/397155/100627924/100519931/100144471/100271877/552898/100271878/100519976/396848/100271876/100738118/100520667/397610/100511102	100625423/100514402/100157760/110260971/100524288/100522091/100153508/100516581/100154587/503661/733615/397155/100627924/100519931/100144471/100271877/552898/100271878/100519976/396848/100271876/100738118/100520667/397610/100511102
ssc05416	Viral myocarditis	36	0.555461	1.46487	0.0385877	0.0385877	0.151397	2141	tags=44%, list=17%, signal=37%	100515419/397161/100627019/396943/397441/414396/397653/397244/396750/595105/397231/733681/396595/100621675/445528/100037921	100515419/397161/100627019/396943/397441/414396/397653/397244/396750/595105/397231/733681/396595/100621675/445528/100037921
ssc04622	RIG-I-like receptor signaling pathway	47	0.52069	1.44062	0.0417802	0.0417802	0.161476	2129	tags=26%, list=17%, signal=21%	396880/100155841/397076/100519508/100154896/100524397/406188/100524751/100521736/595105/100101471/100303725	396880/100155841/397076/100519508/100154896/100524397/406188/100524751/100521736/595105/100101471/100303725
ssc04670	Leukocyte transendothelial migration	95	0.44716	1.37175	0.0427763	0.0427763	0.162894	2086	tags=31%, list=16%, signal=26%	100518074/654325/100155841/100134857/444993/100525337/100294682/100519821/100142665/396659/100523474/100157507/396943/100521477/396849/397108/494458/414396/100152055/397653/396750/100518663/100302020/100513412/100623707/100513215/733681/100621675/397507	100518074/654325/100155841/100134857/444993/100525337/100294682/100519821/100142665/396659/100523474/100157507/396943/100521477/396849/397108/494458/414396/100152055/397653/396750/100518663/100302020/100513412/100623707/100513215/733681/100621675/397507
ssc04014	Ras signaling pathway	179	0.394172	1.30145	0.0434565	0.0434565	0.163086	2826	tags=28%, list=22%, signal=23%	397484/100157221/100518074/396762/100525607/100152597/100513084/100519054/397158/100525129/100524587/100627019/100154522/100512662/100524424/396849/100302363/100153248/100516199/100525120/100515445/100738968/100525086/100627123/100518663/100525104/100515978/100521736/100517086/100101471/100623707/100621675/396726/397495/100154449/396730/100519528/100524161/100525013/100524544/100517317/100521638/…	397484/100157221/100518074/396762/100525607/100152597/100513084/100519054/397158/100525129/100524587/100627019/100154522/100512662/100524424/396849/100302363/100153248/100516199/100525120/100515445/100738968/100525086/100627123/100518663/100525104/100515978/100521736/100517086/100101471/100623707/100621675/396726/397495/100154449/396730/100519528/100524161/100525013/100524544/100517317/100521638/…
ssc05206	MicroRNAs in cancer	141	0.412059	1.3261	0.0447761	0.0447761	0.165638	2311	tags=25%, list=18%, signal=21%	100518074/397145/100626235/492313/654325/396985/397590/397460/100525150/100520800/448810/100155091/397063/503545/100157266/396849/102163961/100627123/397244/100518663/110261113/100153369/100625497/606746/397162/733648/100337657/100101471/100316595/100623707/100152215/100498715/397648/100519512/399525	100518074/397145/100626235/492313/654325/396985/397590/397460/100525150/100520800/448810/100155091/397063/503545/100157266/396849/102163961/100627123/397244/100518663/110261113/100153369/100625497/606746/397162/733648/100337657/100101471/100316595/100623707/100152215/100498715/397648/100519512/399525
ssc04978	Mineral absorption	41	-0.472168	-1.41924	0.0462493	0.0462493	0.168678	647	tags=15%, list=5%, signal=14%	100628018/110255469/397147/100049684/396845/396996	100628018/110255469/397147/100049684/396845/396996
ssc05033	Nicotine addiction	23	0.60388	1.46096	0.0491509	0.0491509	0.176771	722	tags=39%, list=6%, signal=37%	100153018/100622950/100525387/110257409/100526221/100622106/100519886/100623647/100516491	100153018/100622950/100525387/110257409/100526221/100622106/100519886/100623647/100516491
AOC2_GSEA
ssc04060	Cytokine-cytokine receptor interaction	173	0.604182	1.98262	0.000126342	0.000126342	0.00367481	1676	tags=41%, list=13%, signal=36%	100628112/396900/396880/399500/100624245/494459/100622336/397422/100517818/100512974/100514573/100521616/100519926/100049688/100516458/399503/414374/106509756/100519741/100519368/100525607/100520988/110260254/100622457/100626904/396870/397076/397253/100379630/100513084/396991/100736831/100519398/100622025/100524628/100517087/396832/100153254/397156/397614/100302703/397179/414904/100513263/1001697…
ssc05202	Transcriptional misregulation in cancer	142	0.544233	1.7485	0.000130514	0.000130514	0.00367481	2139	tags=32%, list=17%, signal=27%	100628112/396880/399500/100157219/100626235/654325/396985/100512633/100525607/100157564/100522182/414901/397338/100520167/100520981/100520800/448810/100156860/397441/100621090/100037938/100157328/397307/100515445/100621776/654298/100152997/397221/100515962/397671/100516755/100622968/100525104/397121/100523949/414912/100737965/397162/100517086/100156549/100627029/102158045/100623208/100152215/1005…
ssc04630	JAK-STAT signaling pathway	109	0.607993	1.89749	0.000134553	0.000134553	0.00367481	2129	tags=37%, list=17%, signal=31%	399500/100622336/493186/100518866/100521616/399503/100622457/397076/397253/397261/396991/100519398/396832/100153254/397156/397614/100513263/448810/396562/100518723/100621776/100271930/396814/100171389/100627123/100156991/100511742/100518649/100152238/399522/100620258/100525654/397162/733648/396658/397178/100623707/100126864/100152215/100303725
ssc05162	Measles	100	0.583997	1.80048	0.000136295	0.000136295	0.00367481	2283	tags=36%, list=18%, signal=30%	399500/397076/100511325/100519508/100515419/100170134/397156/595128/396623/100621690/100525674/396661/397094/399541/100621776/494458/397455/396814/397244/100518649/406188/396646/100037296/100144486/100521736/397162/733648/396658/595105/100511890/100101471/100623707/396726/397128/100144518/100127166
ssc04380	Osteoclast differentiation	94	0.617091	1.88962	0.0001374	0.0001374	0.00367481	2106	tags=39%, list=16%, signal=33%	493186/100049688/100518788/100155841/100737974/100626904/100134857/100513084/396991/397414/100142665/397063/397094/100125540/100525205/397020/100515364/100134969/100152055/100511843/397638/397405/397671/100518663/100152238/406188/100144486/110261009/414912/100521736/100517086/396658/100101471/100623707/397078/397507/100126864
ssc04668	TNF signaling pathway	92	0.617072	1.8808	0.000138236	0.000138236	0.00367481	2045	tags=38%, list=16%, signal=32%	396900/399500/397422/493186/399503/100125838/654325/100155841/397590/100513084/100622217/397179/414904/100738193/100154896/100516663/100037306/397020/396613/100736836/100622769/397244/396750/406188/100144486/100524751/396915/100521736/110256149/595105/100101471/100520468/100627029/100623707/397471
ssc05142	Chagas disease	87	0.607502	1.83829	0.000139198	0.000139198	0.00367481	2106	tags=38%, list=16%, signal=32%	396880/399500/494459/397422/397089/100155841/397076/396945/396991/396623/396661/399541/397020/396613/100518846/110255240/445461/397455/445460/100623776/100152238/406188/396646/100144486/100521736/100518537/595105/100101471/100623707/397078/396621/396726/100126864
ssc04620	Toll-like receptor signaling pathway	77	0.634442	1.88824	0.000141844	0.000141844	0.00367481	2078	tags=39%, list=16%, signal=33%	396880/399500/494459/397087/100155841/397076/100519508/100622217/397161/100169744/397303/396623/397441/399541/100037938/396613/397384/100623776/406188/396646/100037296/100144486/100524751/100521736/110256149/396658/595105/100101471/100623707/396621
ssc05323	Rheumatoid arthritis	56	0.664034	1.88377	0.000146951	0.000146951	0.00367481	1056	tags=32%, list=8%, signal=30%	396900/396880/399500/494459/397422/100515919/100513084/396991/100515419/397414/397161/414904/396623/396943/397094/397441/399541/396613
ssc04640	Hematopoietic cell lineage	55	0.73196	2.0709	0.000147167	0.000147167	0.00367481	2141	tags=58%, list=17%, signal=49%	100628112/399500/100622336/100521616/100627952/100626904/397669/397253/100513084/100525150/100038008/397614/100521477/100155091/397063/396661/397094/100037938/100515445/396636/100271930/397455/396814/100624694/396662/399522/100620258/396627/100517086/102161349/445528/100037921
ssc05144	Malaria	37	0.754846	2.00105	0.000155473	0.000155473	0.00367481	2054	tags=59%, list=16%, signal=50%	396880/399500/397422/492313/407066/396991/397150/396623/100153940/396943/399541/100154447/100525120/396750/100519770/397057/396646/100156970/100152754/397231/733681/397078
ssc04621	NOD-like receptor signaling pathway	115	0.557383	1.7508	0.000267058	0.000267058	0.00537273	1908	tags=24%, list=15%, signal=21%	396880/399500/100523066/397422/100125838/100155841/100519508/100738603/595128/414904/100514823/100622032/399541/396613/396849/397108/100152628/100623776/397057/406188/396646/100526216/100524751/100521736/397319/396658/595105/100101471
ssc05164	Influenza A	111	0.550501	1.72213	0.000268637	0.000268637	0.00537273	2194	tags=32%, list=17%, signal=27%	396880/399500/397422/493186/100525398/397076/396991/100519508/100158185/595128/100514823/397094/399541/397020/396613/414396/397653/397244/396750/100623776/397218/100152238/397057/406188/396646/100037296/397319/396658/595105/100101471/100623707/445528/396726/100126864/100037921/397128
ssc05321	Inflammatory bowel disease	42	0.702784	1.90458	0.000304925	0.000304925	0.00566288	2141	tags=52%, list=17%, signal=44%	399500/100517818/100125838/397076/397261/396991/397156/397614/397179/396623/397094/100518723/399541/100518804/100152238/397057/733648/397178/397078/445528/100126864/100037921
ssc05417	Lipid and atherosclerosis	160	0.503041	1.63653	0.000385257	0.000385257	0.00632326	2352	tags=36%, list=18%, signal=29%	396880/399500/494459/397422/654325/396724/100155841/397076/100134857/100519508/100519821/414904/397150/397303/396623/100142665/100514823/100518073/399541/100037938/397020/396613/396849/397108/100134969/100152055/100622769/396801/397671/397244/396750/100623776/397057/406188/396646/100152890/100144486/100521736/407060/733648/397319/110256149/595105/100511890/100101471/397231/100623707/396621/397507…
ssc05161	Hepatitis B	133	0.524327	1.67099	0.000396301	0.000396301	0.00632326	2125	tags=26%, list=17%, signal=22%	396880/399500/100518074/654325/100155841/397261/100519508/396623/100154896/448810/100157507/100516296/100516663/399541/100038004/100134969/397244/100623776/100518649/406188/396646/110261113/100144486/780440/100521736/733648/110256149/396658/595105/100101471/100520468/100623707/397078/396726/100152215
ssc05146	Amoebiasis	74	0.600831	1.77936	0.000426743	0.000426743	0.00632326	1821	tags=31%, list=14%, signal=27%	100628112/396880/399500/100037951/100518074/100626904/397076/397115/396991/100038008/100627693/414904/396623/396943/399541/100037938/397620/100154994/397244/100513412/100736655/100518537/100624264
ssc04657	IL-17 signaling pathway	61	0.649596	1.86736	0.000437764	0.000437764	0.00632326	1909	tags=34%, list=15%, signal=29%	396900/396880/399500/397422/654325/100155841/397590/396991/100519508/414904/100127488/100525205/100518910/397244/406188/100144486/110261009/100521736/595105/100101471/397346
ssc05135	Yersinia infection	114	0.534295	1.67735	0.000534474	0.000534474	0.00731385	2416	tags=32%, list=19%, signal=27%	396880/399500/397422/100155841/100519821/100523972/100514823/100518073/100157507/100521477/100155091/399541/396849/100134969/445527/414396/100511843/397653/396636/397620/100623776/397057/406188/396646/100144486/396627/100521736/397319/110256149/100101471/100623707/100621675/396738/100127166/100625903/100174964/100154518
ssc05133	Pertussis	61	0.62366	1.7928	0.000583686	0.000583686	0.00758792	1913	tags=39%, list=15%, signal=34%	396900/396880/399500/100155841/397076/100514823/396943/100155091/397094/399541/100037938/396849/100518846/445461/445460/445532/397244/100623776/448981/396646/100144486/100521736/397319/414437
ssc05134	Legionellosis	40	0.687045	1.84537	0.000615574	0.000615574	0.00762139	1894	tags=38%, list=15%, signal=32%	396880/399500/397076/414904/396623/396943/399541/100037938/397244/397057/406188/396646/397319/595105/100511890
ssc05140	Leishmaniasis	55	0.637332	1.80318	0.000735835	0.000735835	0.00869623	2368	tags=45%, list=18%, signal=37%	100155841/397076/397590/100134857/396991/396623/100142665/396943/100521477/397094/399541/397108/100152055/100171389/100152238/406188/396646/100144486/397078/397507/445528/100126864/100037921/100127166/100628001
ssc04061	Viral protein interaction with cytokine and cytokine receptor	58	0.624658	1.78361	0.000879507	0.000879507	0.00994226	1390	tags=45%, list=11%, signal=40%	396900/396880/399500/100624245/494459/397422/100517818/414374/100622457/396870/100513084/397156/100302703/397179/414904/100169744/396659/100037292/414371/396663/100037306/397020/396613/100621776/396814/414372
ssc05152	Tuberculosis	125	0.508445	1.61202	0.00131926	0.00131926	0.014292	2330	tags=33%, list=18%, signal=27%	399500/100125838/100155841/397076/396991/397250/100170134/397303/396623/100154896/396943/397094/100125540/445003/399541/100037938/397020/396849/397406/397244/100519210/100152238/397057/396646/100521736/100151920/396628/100525654/100153090/595105/100125346/100621483/397078/396621/445528/100126864/100037921/100521769/100518835/100127166/100519528
ssc04659	Th17 cell differentiation	83	0.546285	1.64416	0.00139528	0.00139528	0.014511	2141	tags=36%, list=17%, signal=30%	399500/100512633/100155841/100626904/396991/397156/397614/396661/100518723/100134969/100621776/100144625/397455/396814/396696/100518804/100511742/100518649/100152238/406188/399522/100144486/100521736/733648/396654/100101471/397078/445528/100126864/100037921
ssc05163	Human cytomegalovirus infection	168	0.474981	1.55273	0.00165268	0.00165268	0.0165268	2125	tags=24%, list=17%, signal=21%	396880/399500/494459/397422/100518074/414374/100155841/100626904/100622999/397590/396811/396659/448810/100518073/100154522/100157507/414371/397063/100625072/100516663/397020/396613/396849/100134969/100627123/397244/406188/399522/110261113/100524751/100525654/733648/595105/733650/100101471/100520468/100623707/100620994/100621675/396726/100152215
ssc01521	EGFR tyrosine kinase inhibitor resistance	66	0.568973	1.65505	0.00188406	0.00188406	0.0181428	124	tags=8%, list=1%, signal=8%	102164569/399500/397484/100518074/396762
ssc05332	Graft-versus-host disease	13	0.818061	1.75706	0.00206718	0.00206718	0.018793	2141	tags=77%, list=17%, signal=64%	399500/396991/100515419/397161/397094/397441/396595/445528/396726/100037921
ssc04064	NF-kappa B signaling pathway	82	0.535734	1.61081	0.00209614	0.00209614	0.018793	2633	tags=41%, list=20%, signal=33%	396880/100157377/396985/100626904/397590/414904/397303/100156860/100125540/399541/100621090/100037938/397020/100152997/396750/100623776/100518663/406188/396646/100152890/100524751/100038026/100101471/100125346/397231/100627029/100127166/100125555/100621326/110260624/100520402/110259837/100520196/100627308
ssc05205	Proteoglycans in cancer	178	0.45891	1.5101	0.00264951	0.00264951	0.0229624	2125	tags=26%, list=17%, signal=22%	100518074/100519927/100515919/492313/100153445/654325/396985/100626947/100155841/397076/100521017/100622044/100525150/100519821/100516839/396623/100524587/448810/100518073/100271932/100155091/397063/399541/396849/100153248/397564/100525120/494458/414396/397653/100171389/396696/397620/397244/100518663/110259938/100519770/100513691/100152754/733648/100152607/100623707/397078/100516171/102158045/396…
ssc04625	C-type lectin receptor signaling pathway	83	0.529948	1.59499	0.0029301	0.0029301	0.024575	2008	tags=29%, list=16%, signal=25%	399500/100155841/397076/397590/100519508/397250/100170134/100738193/100514823/100621690/100516296/100125540/100038004/396849/100134969/397406/100518663/406188/100521736/397319/595105/100101471/100125346/100623707
ssc05330	Allograft rejection	16	0.769532	1.72812	0.00303695	0.00303695	0.0246752	2141	tags=62%, list=17%, signal=52%	397076/396991/100515419/397161/397441/397231/396595/445528/396726/100037921
ssc05171	Coronavirus disease - COVID-19	163	0.461493	1.50313	0.00333547	0.00333547	0.0262713	1913	tags=22%, list=15%, signal=19%	396880/399500/397422/100037951/100518074/100155841/397076/100519508/100153504/595128/397150/396623/100514823/100125540/399541/397020/397108/397384/100518846/397564/445461/445460/448981/100518663/406188/396646/100037296/399522/100144486/100521736/397343/733648/397319/396658/100101471/414437
ssc04145	Phagosome	95	0.517592	1.58558	0.00343548	0.00343548	0.0262713	2361	tags=36%, list=18%, signal=29%	100516298/100515919/492313/396724/100134857/100511665/100170134/100627693/396623/100142665/100153940/396943/100155091/397063/445003/399541/100037938/397108/414396/100152055/397653/100623583/100153090/733650/100621483/396621/397507/445528/100037921/100736584/100155306/100521769/397483/397285
ssc05166	Human T-cell leukemia virus 1 infection	172	0.455924	1.49518	0.00354296	0.00354296	0.0263191	2141	tags=25%, list=17%, signal=21%	100628112/399500/100626904/100622999/100520726/100158185/110257220/397156/448810/396943/102164975/396661/100516663/100525205/100038004/397020/100316849/100302363/100153121/100134969/100621776/100621206/397455/396814/396750/100518649/406188/110261113/100144486/100517563/414912/100521736/100135668/397162/100101471/100520468/100623707/733681/397078/100620994/445528/100152215/100037921
ssc04022	cGMP-PKG signaling pathway	137	-0.407479	-1.4994	0.00374376	0.00374376	0.0270383	2368	tags=33%, list=18%, signal=27%	100517196/100520061/100152679/100624934/100512686/100522926/100154469/100522212/100144419/397454/100513811/100739522/444999/396828/100736562/100625423/100514402/396555/100157760/414911/606743/110260971/100524288/396568/100522091/397318/100153508/100516581/100154587/397616/100737701/100519931/100144471/100271877/552898/100271878/100519976/733706/396848/100271876/641353/100738118/100152631/10051110…
ssc05143	African trypanosomiasis	26	0.678871	1.67792	0.00457292	0.00457292	0.032134	1610	tags=35%, list=13%, signal=30%	399500/100518074/407066/397076/396991/100519877/396750/397057/396646
ssc05418	Fluid shear stress and atherosclerosis	111	0.494	1.54538	0.00537273	0.00537273	0.0352807	2361	tags=31%, list=18%, signal=25%	100628112/397422/100515919/654325/100155841/100626904/100134857/396991/100127140/100142665/397063/397094/397020/396849/100514231/414396/397653/100622769/396750/397121/100519770/397567/100144486/396915/100521736/100152754/100101471/100623707/100621675/397507/733590/397191/100519528/397285
ssc04940	Type I diabetes mellitus	18	0.737939	1.69803	0.00538177	0.00538177	0.0352807	2141	tags=61%, list=17%, signal=51%	397076/396991/100515419/397161/100155609/397094/397441/396595/445528/396726/100037921
ssc04658	Th1 and Th2 cell differentiation	70	0.538661	1.58397	0.0054278	0.0054278	0.0352807	2492	tags=41%, list=19%, signal=34%	100520433/100155841/397076/397261/396991/100622884/397156/397614/396661/100134969/100621776/397455/396814/100518804/100518649/100152238/406188/100144486/100153369/100521736/100101471/397178/445528/100126864/100037921/100620481/100621326/100152163/100518262
ssc04650	Natural killer cell mediated cytotoxicity	67	0.54338	1.58516	0.00620312	0.00620312	0.0393368	2106	tags=36%, list=16%, signal=30%	100518074/396991/100519821/100511130/100626548/100157507/396943/100125540/100134969/100511843/397405/100171389/397406/397244/396750/100518663/100152238/396658/100623707/733681/396595/100621675/396726/100126864
ssc03008	Ribosome biogenesis in eukaryotes	64	0.534434	1.54635	0.00989523	0.00989523	0.0612562	4128	tags=67%, list=32%, signal=46%	100519832/100511276/100739449/100517967/100154556/100516270/100623705/100512446/100738482/100525725/100153310/100511538/100154560/100157338/100524172/414432/100515474/100155235/100625121/100628057/100151786/100628213/100624357/100516629/106504175/100216430/100156540/100511365/100626002/100524688/100516425/100156132/100157879/100517201/100627558/100512042/100627271/100415805/100627301/100155652/10…
ssc04514	Cell adhesion molecules	108	0.469023	1.46139	0.0125303	0.0125303	0.0757647	2141	tags=43%, list=17%, signal=36%	100141403/100620189/100152470/100127147/100294682/100515419/100626354/100157401/397161/397150/397247/397623/100626921/396943/100521477/100522631/397441/100153273/100515322/100521592/100513519/100157273/100525324/397221/396636/397328/396750/100519770/100153917/396662/100302020/397269/396627/100037284/574058/100153553/100152754/110255467/100533201/102161349/397231/733681/100152257/445528/106504882/…
ssc00220	Arginine biosynthesis	17	-0.680502	-1.6661	0.0134969	0.0134969	0.0797546	1225	tags=47%, list=10%, signal=43%	100738224/100517757/396968/100520934/396859/414411/100048960/100157716
ssc05215	Prostate cancer	81	0.497531	1.49457	0.0139782	0.0139782	0.0807093	2949	tags=35%, list=23%, signal=27%	100628112/397484/396762/654325/396985/100170126/100738625/100516663/100153248/100627123/397121/406188/110261113/100101471/397582/100520468/100623707/100623208/100152215/397191/100524161/100515635/397070/100518131/100515267/100522979/100512048/100518913
ssc04929	GnRH secretion	51	0.552039	1.54339	0.0142793	0.0142793	0.0807093	785	tags=16%, list=6%, signal=15%	397087/100518074/100526049/397081/406869/100511175/100513431/100510937
ssc04080	Neuroactive ligand-receptor interaction	197	0.415204	1.38095	0.0153176	0.0153176	0.0838098	1970	tags=36%, list=15%, signal=31%	397426/100153018/100233183/100526762/397356/100622950/397295/100511101/100127469/397431/100516483/100524766/110257126/406869/110257409/100511175/100151989/100513049/100516747/100622106/100623444/100152416/102160737/100154607/100622201/100525342/100621002/396811/100518250/396832/100623647/397158/100521916/100516491/100739231/397364/100523973/397004/100625072/100153116/100622305/100156094/407247/11…
ssc05320	Autoimmune thyroid disease	18	0.694416	1.59788	0.0154726	0.0154726	0.0838098	2141	tags=56%, list=17%, signal=46%	406869/100515419/100156471/397161/397441/397231/396595/445528/396726/100037921
ssc04660	T cell receptor signaling pathway	89	0.482137	1.46332	0.0175973	0.0175973	0.0918773	2008	tags=28%, list=16%, signal=24%	100155841/396991/100516438/100515419/100622217/100519821/100621690/100523474/100522631/396661/396849/100134969/100511843/396636/397455/100171389/406188/100144486/396627/100521736/100533201/100101471/100125346/397231/100623707
ssc04614	Renin-angiotensin system	16	-0.677604	-1.63164	0.0176687	0.0176687	0.0918773	725	tags=25%, list=6%, signal=24%	613133/397080/100519976/431673
ssc05167	Kaposi sarcoma-associated herpesvirus infection	141	0.436989	1.40261	0.0183174	0.0183174	0.0933829	1908	tags=24%, list=15%, signal=21%	396880/399500/414374/100155841/397590/100519508/396851/100155169/414904/100621481/448810/100170126/100154522/414371/397441/100125540/397020/100316849/100134969/396696/397244/396750/100623776/100518663/100152238/406188/100152890/110261113/100144486/100521736/733648/396658/595105/100101471
ssc04730	Long-term depression	49	0.547863	1.52016	0.0194291	0.0194291	0.0971454	580	tags=12%, list=5%, signal=12%	397426/100518074/100622950/100525387/100516747/100623647
ssc00563	Glycosylphosphatidylinositol (GPI)-anchor biosynthesis	23	-0.611272	-1.60828	0.0206159	0.0206159	0.101135	3862	tags=61%, list=30%, signal=43%	100623694/100525695/100151845/606750/100739135/100524018/100522054/100625362/100522057/100523821/100156880/100525584/100624832/100157497
ssc04936	Alcoholic liver disease	106	0.456833	1.42056	0.0216187	0.0216187	0.10409	1913	tags=29%, list=15%, signal=25%	396880/399500/100155841/397076/100519508/414904/397303/100170126/396670/399541/100037938/397020/397561/100518846/397660/445461/100518910/100622769/445460/397244/100623776/448981/406188/396646/397324/100524751/100521736/110256149/595105/100101471/414437
ssc00730	Thiamine metabolism	10	-0.746884	-1.5968	0.0241324	0.0241324	0.113235	2314	tags=60%, list=18%, signal=49%	396635/100156145/102167403/100152811/733697/100170147
ssc04550	Signaling pathways regulating pluripotency of stem cells	113	0.446776	1.40083	0.0246286	0.0246286	0.113235	1203	tags=16%, list=9%, signal=15%	396762/100153154/100153445/399503/100626947/100155841/541594/100511417/100622044/100520162/100516839/100156863/100520800/448810/100739604/100153248/654298/100153584
ssc05169	Epstein-Barr virus infection	147	0.426893	1.37627	0.0248245	0.0248245	0.113235	2141	tags=24%, list=17%, signal=21%	399500/100155841/397669/100519508/100622884/100525150/595128/396623/448810/396661/100125540/100621090/100152997/397455/397244/396750/100518663/100518649/406188/396646/100152890/110261113/100524751/100521736/397162/733648/110256149/396658/595105/733650/100101471/100623707/733681/445528/100152215/100037921
ssc04216	Ferroptosis	33	-0.54466	-1.55195	0.0252817	0.0252817	0.113332	230	tags=9%, list=2%, signal=9%	406870/396845/396996
ssc05235	PD-L1 expression and PD-1 checkpoint pathway in cancer	76	0.485953	1.44293	0.0264355	0.0264355	0.116495	2706	tags=37%, list=21%, signal=29%	100155841/396991/100515419/396623/396661/399541/100515875/100134969/397455/100171389/396696/100623776/100152238/406188/396646/100144486/574058/733648/110256149/100533201/100101471/100623707/100126864/100621683/100621326/100515021/397070/100518131
ssc04062	Chemokine signaling pathway	148	0.423631	1.3667	0.0275396	0.0275396	0.119338	1636	tags=21%, list=13%, signal=18%	396900/396880/100624245/494459/397422/414374/396870/100622999/100134857/396851/100519821/100302703/414904/100169744/100524587/396659/100621481/100154522/100523474/100157507/414371/396663/396613/396849/445527/414372/100518663/100518649/100512021/406188/100152890
ssc01250	Biosynthesis of nucleotide sugars	33	0.580243	1.50586	0.0290743	0.0290743	0.123923	1460	tags=27%, list=11%, signal=24%	100518539/100627727/100153520/100152942/100522261/100152312/100156649/100522855/100152344
ssc00430	Taurine and hypotaurine metabolism	10	-0.725801	-1.55172	0.0349345	0.0349345	0.146358	1043	tags=50%, list=8%, signal=46%	100519401/100515377/100525884/397132/100157523
ssc03010	Ribosome	96	-0.385203	-1.34208	0.0354636	0.0354636	0.146358	6868	tags=81%, list=53%, signal=38%	100513643/414391/100337666/414392/100038029/100155047/100517228/100521315/100518767/396980/110261057/397650/396952/100216316/100624945/100627401/100135671/100514796/110255317/100519932/100170119/100514795/100516861/100516385/100513520/100154748/100037995/396993/100049695/397611/110257174/100512482/733593/414418/100524194/100517165/100737651/414397/397607/100526062/100518254/396638/414415/10062415…
ssc00600	Sphingolipid metabolism	48	0.52356	1.44732	0.0371758	0.0371758	0.151027	2409	tags=38%, list=19%, signal=31%	100519280/100155265/100511825/100518796/100525450/100517222/100152737/100522653/100519210/100126279/100524160/100415928/100156737/100525187/100037303/100127167/100152155/396958
ssc05416	Viral myocarditis	36	0.555461	1.46328	0.0395947	0.0395947	0.158379	2141	tags=44%, list=17%, signal=37%	100515419/397161/100627019/396943/397441/414396/397653/397244/396750/595105/397231/733681/396595/100621675/445528/100037921
ssc04622	RIG-I-like receptor signaling pathway	47	0.52069	1.43304	0.0407363	0.0407363	0.159334	2129	tags=26%, list=17%, signal=21%	396880/100155841/397076/100519508/100154896/100524397/406188/100524751/100521736/595105/100101471/100303725
ssc04270	Vascular smooth muscle contraction	104	-0.372295	-1.31112	0.0410591	0.0410591	0.159334	1435	tags=24%, list=11%, signal=22%	100625423/100514402/100157760/110260971/100524288/100522091/100153508/100516581/100154587/503661/733615/397155/100627924/100519931/100144471/100271877/552898/100271878/100519976/396848/100271876/100738118/100520667/397610/100511102
ssc04670	Leukocyte transendothelial migration	95	0.44716	1.36982	0.0434245	0.0434245	0.164182	2086	tags=31%, list=16%, signal=26%	100518074/654325/100155841/100134857/444993/100525337/100294682/100519821/100142665/396659/100523474/100157507/396943/100521477/396849/397108/494458/414396/100152055/397653/396750/100518663/100302020/100513412/100623707/100513215/733681/100621675/397507
ssc04014	Ras signaling pathway	179	0.394172	1.29809	0.0435713	0.0435713	0.164182	2826	tags=28%, list=22%, signal=23%	397484/100157221/100518074/396762/100525607/100152597/100513084/100519054/397158/100525129/100524587/100627019/100154522/100512662/100524424/396849/100302363/100153248/100516199/100525120/100515445/100738968/100525086/100627123/100518663/100525104/100515978/100521736/100517086/100101471/100623707/100621675/396726/397495/100154449/396730/100519528/100524161/100525013/100524544/100517317/100521638/…
ssc05206	MicroRNAs in cancer	141	0.412059	1.32259	0.0460552	0.0460552	0.171062	2311	tags=25%, list=18%, signal=21%	100518074/397145/100626235/492313/654325/396985/397590/397460/100525150/100520800/448810/100155091/397063/503545/100157266/396849/102163961/100627123/397244/100518663/110261113/100153369/100625497/606746/397162/733648/100337657/100101471/100316595/100623707/100152215/100498715/397648/100519512/399525
ssc04672	Intestinal immune network for IgA production	31	0.559861	1.43617	0.0499605	0.0499605	0.182548	2627	tags=55%, list=20%, signal=44%	399500/100517087/100515419/397161/396659/100521477/397441/397221/414377/100038026/397231/397078/445528/100037921/110260624/100520402/100520196
